# Supplementary material for: Genome-wide association study of corneal biomechanical properties identifies over 200 loci providing insight into the genetic etiology of ocular diseases
Source: Hum Mol Genet. 2020 Jul 27;29(18):3154–64. doi: 10.1093/hmg/ddaa155 (PMC7645703; doi:10.1093/hmg/ddaa155)
Supplement: Supplementary_data_ddaa155 [file supplementary_data_ddaa155.xlsx]

## Sheet: Table S1
Region	Chr	Pos	RS	Nearest gene	A1	Freq	Info	Beta	SE	P		Supplementary Table S1 – Independently associated SNPs for CH identified by conditional analysis
1	1	89295765	rs786914	PKN2	C	0.382794	0.998868	0.0553961	0.00706203	2.9e-17		All base-pair positions (Pos) are mapped to the reference genome build hg19 (GRCh37).
2	1	153790501	rs4363451	GATAD2B	C	0.698433	1	0.0591889	0.00750281	7.8e-17		Allele frequencies (Freq) and Betas (effect size) provided are for the stated reference allele (A1).
3	1	165736880	rs7518099	TMCO1	C	0.125181	0.997397	-0.109008	0.0103725	3.2e-28		Regions indicate which SNPs are in the same associated block.
4	1	169056398	rs1200105	ATP1B1	T	0.347979	0.986392	-0.111422	0.00722158	2.9e-54		RS is the SNPs identification number in dbSNP.
5	1	170170094	rs4656744	METTL11B	T	0.669706	0.968852	-0.0773404	0.00735623	1.5e-26		Info is a SNP imputation quality score between 0 and 1.
5	1	170336235	rs4537621	METTL11B	G	0.601007	0.995172	-0.0391192	0.00702321	1.2e-08
5	1	170727568	rs61814077	PRRX1	C	0.812674	0.988156	-0.0617946	0.00884476	3.5e-13
6	1	208060807	rs2745951	CD34	A	0.604961	0.999085	-0.0712432	0.0070144	5.5e-25
7	1	214107008	rs74454622	PROX1	C	0.92369	1	-0.0723274	0.0129091	1.5e-08
8	1	219568753	rs12760453	LYPLAL1	T	0.494588	0.998114	-0.0481694	0.00686922	4.6e-12
9	1	243416525	rs3904683	CEP170	T	0.645696	0.997275	0.046708	0.00718321	5.5e-11
10	2	20399566	rs35973557	SDC1	G	0.544832	0.994719	-0.0371017	0.00693352	5.2e-09
11	2	28486520	rs56042419	BRE	A	0.917766	0.995568	-0.0857896	0.0124953	3.6e-12
12	2	33357096	rs116072427	LTBP1	G	0.929838	0.996011	-0.0884366	0.0134612	1.5e-11
13	2	43254293	rs7593009	ZFP36L2	G	0.640155	0.99636	0.0407086	0.00714859	2.1e-08
14	2	85490112	rs11126989	TCF7L1	T	0.545082	0.981469	0.0459532	0.00690293	6e-11
15	2	100806719	rs6709656	LONRF2	A	0.597292	0.995002	0.0466548	0.00701604	1.7e-12
16	2	111933758	rs4848406	BCL2L11	G	0.532581	0.998557	0.0469541	0.00687459	3.2e-11
16	2	112526866	rs1044864	ANAPC1	G	0.766755	1	-0.24052	0.00810678	5.9e-206
17	2	144579794	rs34372952	ARHGAP15	C	0.842079	0.996473	0.0718313	0.00940161	6.5e-16
17	2	145759721	rs2950790	ZEB2	G	0.253315	0.986807	-0.0573658	0.00790962	9.1e-15
18	2	165769184	rs7586187	SLC38A11	C	0.393745	0.999727	-0.0381483	0.00703191	2.3e-08
19	2	172412616	rs7585194	CYBRD1	C	0.714243	0.998529	0.0563488	0.00759131	1.6e-14
20	2	219754822	rs77583146	WNT10A	G	0.986986	1	0.19013	0.030344	1.7e-10
20	2	219755011	rs121908120	WNT10A	T	0.972742	1	0.329413	0.0212901	4e-59
21	2	228133809	rs4643535	COL4A3	G	0.328933	0.993088	-0.0495126	0.00732166	3.2e-13
22	2	238154636	rs66560819	COL6A3	G	0.937514	0.998614	0.113711	0.0141793	3.9e-17
22	2	238276845	rs2645773	COL6A3	A	0.775346	0.99073	-0.0963248	0.00824138	6.6e-31
22	2	238321317	rs12476069	COL6A3	T	0.173983	0.999189	-0.0993467	0.00905113	2e-29
22	2	238358844	rs72620820	COL6A3	G	0.777579	0.995238	0.105337	0.00830177	1e-38
23	2	242042107	rs16843274	MTERF4	G	0.848646	0.997633	0.056305	0.00955923	4.8e-09
24	3	13576802	rs78036526	FBLN2	C	0.899441	0.996115	0.0798131	0.0115391	1.1e-12
25	3	29393868	rs11917483	RBMS3	T	0.658019	0.974585	-0.0711381	0.00727193	2.4e-23
26	3	38440394	rs13089362	XYLB	A	0.434924	0.998953	-0.0448325	0.00694444	2e-10
27	3	45926569	rs7613548	CCR9	G	0.770507	0.986892	0.0441273	0.00821512	4.8e-09
28	3	70950691	rs34552401	FOXP1	A	0.700111	1	-0.0690194	0.00749974	1.4e-21
28	3	71578737	rs7624274	FOXP1	T	0.56193	0.984082	0.0429617	0.00696935	1.1e-09
29	3	105073472	rs6437582	ALCAM	A	0.39525	0.987939	-0.0398436	0.00704433	2.8e-08
30	3	132439403	rs11923081	NPHP3	A	0.887097	0.995247	-0.0815139	0.0109062	1.3e-13
31	3	141125705	rs1344672	ZBTB38	C	0.551716	1	-0.062239	0.00690665	1.7e-20
32	3	149272809	rs60581858	WWTR1	T	0.815392	1	0.0655337	0.00888549	2.7e-13
33	3	156852943	rs4561781	CCNL1	A	0.698479	0.972313	0.0586789	0.00756526	1.7e-15
34	3	167838679	rs7651617	GOLIM4	C	0.610732	0.997293	0.0497189	0.00705592	1.6e-13
35	3	171580312	rs12493217	TMEM212	G	0.770114	0.998736	-0.117907	0.00818376	3e-50
35	3	171655674	rs6792542	TMEM212	A	0.743498	0.996803	0.112639	0.0078987	1.6e-48
35	3	171949208	rs11712833	FNDC3B	G	0.76019	0.996586	-0.078691	0.00806362	5.8e-23
35	3	171989276	rs7635832	FNDC3B	T	0.810299	0.989759	0.171877	0.00879447	6.7e-91
36	3	186131600	rs9853115	DGKG	T	0.50253	0.97831	-0.0749613	0.00692673	1.1e-28
37	4	39616219	rs13138854	SMIM14	G	0.495249	0.998765	-0.0397153	0.00690244	1.2e-08
38	4	54352164	rs56921221	LNX1	G	0.850822	0.996699	0.0563181	0.00968176	2.3e-10
39	4	87690410	rs12498681	PTPN13	G	0.88366	0.996134	-0.0841969	0.0107675	1.3e-15
39	4	88185407	rs13108668	KLHL8	G	0.320445	0.995266	-0.0717976	0.00738185	1.8e-22
40	4	119733366	rs4834706	SEC24D	T	0.61822	0.998123	-0.039968	0.00711518	4.7e-08
41	4	139174491	rs67239293	SLC7A11	G	0.828875	0.993946	-0.0523899	0.00916161	8.3e-10
42	4	148256735	rs1366689	EDNRA	T	0.839392	0.998133	-0.0559781	0.00940416	1.4e-10
42	4	149084447	rs6816503	NR3C2	G	0.927323	0.998755	0.0998331	0.0133004	1.3e-16
43	5	36449552	rs2468506	SLC1A3	G	0.195142	1	-0.0655185	0.00870815	5.3e-16
44	5	39435433	rs73080552	DAB2	G	0.888695	0.997793	-0.059546	0.0109439	7.9e-09
45	5	52552239	rs27323	MOCS2	G	0.392075	0.991994	0.114219	0.00704708	5.2e-60
46	5	60954719	rs16893327	C5orf64	T	0.744093	0.979602	0.049467	0.00794798	2.3e-09
47	5	64277829	rs2910770	CWC27	C	0.390705	0.993955	-0.0428	0.0070807	2.9e-10
47	5	64851665	rs11743712	CENPK	A	0.745552	0.999896	-0.0481302	0.00790887	8.8e-10
48	5	79370247	rs13167730	THBS4	G	0.904702	1	0.108771	0.0117769	6.3e-21
49	5	81858749	rs6874844	TMEM167A	T	0.751783	0.998953	0.059302	0.00797189	2.7e-14
50	5	82844579	rs149879035	VCAN	G	0.988069	0.997331	-0.186429	0.0323201	1.3e-09
51	5	115152694	rs34869	CDO1	G	0.57757	0.973482	-0.0506975	0.00704692	1e-13
52	5	132135372	rs256869	SEPT8	T	0.916287	1	0.112179	0.0124183	1.4e-21
53	5	135383228	rs764567	TGFBI	A	0.732799	0.995341	-0.0439166	0.00778957	2.4e-09
54	5	141695449	rs7443175	SPRY4	T	0.228153	0.95978	0.049603	0.00833653	1.9e-09
54	5	141921094	rs249768	FGF1	G	0.793134	0.991343	0.0489401	0.00853514	5.4e-09
55	5	149053700	rs72828345	ARHGEF37	C	0.821903	0.990541	0.058283	0.00903207	6.2e-12
56	5	172525965	rs448265	CREBRF	G	0.290441	0.998642	-0.0434404	0.007576	8e-09
57	6	1797160	rs226456	GMDS	A	0.736425	0.992569	0.051316	0.00785463	3.9e-10
58	6	16521329	rs236940	ATXN1	T	0.382935	0.993653	0.0462423	0.00710768	1.7e-11
59	6	22082263	rs12196123	CASC15	C	0.443595	0.992512	-0.0456762	0.00695608	2.4e-11
60	6	32189841	rs715299	NOTCH4	T	0.66943	1	-0.0405095	0.00734013	1.8e-08
61	6	45522660	rs1755056	RUNX2	C	0.652173	0.964683	-0.050074	0.00732699	1.1e-12
62	6	50803050	rs987237	TFAP2B	A	0.820862	1	0.0553085	0.00899601	6.1e-10
63	6	52435243	rs17665178	TRAM2	C	0.700493	0.933356	0.0651902	0.0076788	2.6e-18
64	6	82610188	rs1931656	IBTK	A	0.455408	0.990032	0.0429875	0.00697957	5.4e-11
64	6	82778549	rs12526513	IBTK	T	0.449751	1	-0.0594034	0.00697613	2.8e-15
65	6	113375782	rs1573019	RFPL4B	C	0.237983	0.99453	0.049929	0.00811261	4.3e-11
66	6	139248256	rs12193050	REPS1	C	0.918661	0.929405	-0.0981584	0.0134451	1.4e-12
66	6	139778882	rs2286936	CITED2	A	0.835924	0.998359	-0.0660498	0.00933511	3.7e-12
67	6	169309754	rs9364323	THBS2	G	0.837452	0.998963	-0.0564269	0.00936693	1.7e-10
68	6	170474070	rs6456173	DLL1	G	0.604167	1	-0.0418422	0.00705782	1.1e-10
69	7	33508930	rs1544557	BBS9	A	0.314903	0.997614	-0.0527128	0.00741926	9.4e-14
69	7	33643712	rs6971448	BBS9	G	0.787112	0.997803	-0.044708	0.0084275	1.8e-08
70	7	42101363	rs2237421	GLI3	T	0.506077	0.998293	-0.0385638	0.00690678	4.3e-08
71	7	75262184	rs62475463	HIP1	T	0.968668	0.995813	0.122188	0.0199582	7.5e-10
72	7	116143662	rs10233003	CAV2	C	0.728423	0.998925	0.0489362	0.00776276	5.7e-11
73	7	134551474	rs11974887	CALD1	C	0.424345	0.974548	0.0422808	0.00702983	8.3e-11
74	8	23383743	rs6557679	SLC25A37	G	0.739348	0.979131	-0.0477217	0.00790939	1.4e-09
75	8	41143331	rs11786592	SFRP1	G	0.650034	0.968361	0.0802803	0.00727801	1.7e-29
76	8	95960947	rs2879813	TP53INP1	A	0.472504	0.999708	-0.0710076	0.00692227	4.7e-28
77	8	109116604	rs388738	EIF3E	C	0.767452	0.996284	0.045989	0.0081904	3.5e-09
78	9	3752255	rs4008768	GLIS3	A	0.30444	0.991673	0.062083	0.00750011	1.9e-16
78	9	4118111	rs6415788	GLIS3	G	0.398643	0.945578	0.0840495	0.00712563	6.1e-38
78	9	4207004	rs7863424	GLIS3	G	0.617544	0.98063	-0.0782188	0.0071082	2e-31
79	9	13565222	rs34944131	MPDZ	G	0.819424	0.982309	0.174301	0.00901838	3.9e-86
79	9	13736965	rs717605	NFIB	G	0.388345	0.971671	-0.0679542	0.00712037	4.4e-22
80	9	37574565	rs10758441	FBXO10	T	0.335766	1	0.0437822	0.00729353	2.8e-11
81	9	72568187	rs7025044	MAMDC2	T	0.113305	0.997642	-0.100702	0.0108585	6.5e-23
81	9	72723204	rs139498917	MAMDC2	G	0.997126	0.99536	-1.04173	0.0706065	1.9e-53
81	9	72752666	rs75529319	MAMDC2	C	0.986439	1	-0.207823	0.0297072	7.3e-12
81	9	72952034	rs11142375	SMC5	C	0.928771	0.999349	-0.0979922	0.0134004	5.9e-15
82	9	111303520	rs998335	ACTL7B	C	0.872348	0.998246	-0.0594444	0.0103184	3.7e-08
83	9	116009083	rs10817467	SLC31A1	A	0.724101	0.999359	-0.0780525	0.00770143	1.7e-24
84	9	136721563	rs3819504	VAV2	C	0.792441	0.999255	-0.0551101	0.00849598	4.8e-11
84	9	136888233	rs55923934	BRD3	C	0.73607	0.993738	-0.0780524	0.00784099	1.9e-25
84	9	137441165	rs3118519	COL5A1	A	0.61612	1	0.0588423	0.00707324	9e-17
85	9	139861470	rs7019538	PTGDS	T	0.474036	0.982875	0.0778667	0.00692387	1.4e-32
86	10	10839968	rs7919525	CELF2	A	0.790556	0.98163	-0.0632665	0.00852497	1.1e-15
87	10	25823792	rs7084736	GPR158	A	0.550524	0.986364	0.0457644	0.0069339	1.2e-10
88	10	30305222	rs2246912	KIAA1462	T	0.147487	0.987797	-0.0598519	0.00978161	1.6e-08
89	10	43642810	rs3004212	CSGALNACT2	C	0.721678	0.979668	0.0502697	0.00773399	4.5e-11
90	10	60448787	rs141621919	BICC1	A	0.955217	0.991107	-0.119193	0.0169374	2.3e-12
90	10	60540878	rs4948546	BICC1	G	0.231019	0.997463	-0.0523237	0.00820312	1.5e-11
91	10	63837255	rs2393728	ARID5B	G	0.577384	0.994776	0.0733781	0.00699387	5.2e-29
92	10	70075569	rs7904473	PBLD	T	0.873509	0.990824	0.0638295	0.0104744	5.2e-10
93	10	82233225	rs10788639	TSPAN14	C	0.279189	0.965447	0.0628579	0.00773788	2.7e-16
94	10	95049415	rs1746486	MYOF	C	0.379534	0.999849	0.0599077	0.00711507	4.6e-19
95	10	114912983	rs11594610	TCF7L2	G	0.797105	0.993559	-0.0788992	0.00862024	3.7e-22
96	10	124192430	rs10510110	PLEKHA1	T	0.526827	0.998538	0.0389169	0.00690851	1.5e-08
97	10	126414084	rs11245342	FAM53B	C	0.740107	0.989353	-0.0447821	0.00789072	2.9e-09
98	11	774982	rs7952095	PDDC1	C	0.488503	0.991748	0.0578652	0.00692184	9.1e-17
99	11	17028390	rs11024110	PLEKHA7	T	0.671127	0.99752	0.0453454	0.00734934	1.7e-10
100	11	45438374	rs10742752	SYT13	T	0.391027	0.994172	-0.0604332	0.00706331	1.6e-17
101	11	47447346	rs10838709	PSMC3	C	0.609587	0.999123	0.049641	0.00705693	9.9e-12
102	11	65733465	rs79177013	SART1	G	0.938973	0.995756	-0.0818465	0.0144735	1.5e-08
103	11	110913240	rs4938174	ARHGAP20	G	0.710592	0.990523	-0.0530867	0.00762051	1.4e-12
104	11	117267884	rs573455	CEP164	A	0.465546	1	-0.0433637	0.0069047	3.2e-11
105	11	130282078	rs2875238	ADAMTS8	T	0.364426	0.968927	-0.0629288	0.00722149	6.2e-19
105	11	130289612	rs56009602	ADAMTS8	C	0.948764	0.987382	-0.178303	0.0158837	6.1e-30
106	12	47651670	rs712097	PCED1B	C	0.670419	0.999717	-0.0498395	0.00732415	4.8e-11
107	12	51756269	rs3782473	GALNT6	T	0.764294	0.994125	-0.0538178	0.00814271	3.6e-11
108	12	85376391	rs7301793	TSPAN19	C	0.743542	0.985458	0.047957	0.00796719	2.7e-12
109	12	91444397	rs7973611	KERA	G	0.937424	0.997265	-0.0838151	0.014278	7.3e-09
110	12	104339164	rs75327292	HSP90B1	G	0.933088	0.999246	-0.0819727	0.013839	9.5e-10
111	13	23227414	rs9510275	SGCG	T	0.305098	0.995417	0.0644854	0.00752272	1.6e-18
112	13	31031884	rs1360485	HMGB1	C	0.301218	0.987778	-0.0479117	0.00758446	2.4e-11
113	13	40462461	rs35624781	FOXO1	G	0.743114	0.995134	0.0459728	0.0079808	5.4e-09
113	13	41110270	rs2755238	FOXO1	T	0.901865	0.99934	0.204983	0.0116116	7.1e-75
114	13	81193433	rs1772570	SPRY2	G	0.669164	0.994097	0.0476306	0.00735154	2.1e-12
115	14	25499017	rs1952491	STXBP6	C	0.86757	0.997209	0.0559705	0.0102094	6.8e-09
116	14	38032858	rs11156962	FOXA1	C	0.296831	0.996332	-0.0544204	0.00757584	4.9e-13
117	14	54328682	rs1888344	BMP4	C	0.14236	1	0.0594816	0.00986551	5.2e-09
118	14	60813416	rs10151339	PPM1A	G	0.695663	0.993333	0.0513706	0.00752763	1.5e-11
119	14	73137234	rs28667150	DPF3	G	0.630553	0.974076	-0.0594582	0.00721201	2.3e-17
120	14	101708630	rs10139614	RTL1	C	0.864567	1	0.078549	0.0100988	2e-15
121	15	30172702	rs62014490	TJP1	T	0.883503	0.977273	-0.113696	0.0109217	1.4e-28
122	15	67467507	rs12913547	SMAD3	T	0.789716	0.972756	-0.0960668	0.00854405	1.3e-29
122	15	67607320	rs4641686	IQCH	G	0.473006	1	0.0626187	0.0069221	1.1e-19
123	15	85824146	rs12594979	GOLGA6L4	C	0.826995	0.994681	0.0765381	0.00915167	1.6e-17
124	15	100692953	rs72755233	ADAMTS17	G	0.888515	1	-0.169546	0.0109673	5.6e-58
124	15	100975027	rs58671886	CERS3	G	0.90394	0.98246	0.079333	0.0118762	2e-11
125	16	778820	rs12448432	HAGHL	G	0.792146	1	0.0495444	0.00852054	2.5e-08
126	16	2158570	rs140869992	PKD1	G	0.984804	0.985647	0.183771	0.0299216	4.1e-08
126	16	2158680	rs145217118	PKD1	C	0.998241	1	0.456941	0.0824359	3.9e-08
127	16	4322041	rs144403225	TFAP4	C	0.755368	0.994644	0.0592474	0.00805316	4.2e-13
128	16	31128615	rs4889619	KAT8	C	0.636931	0.996926	0.044629	0.00718255	3.6e-10
129	16	75201992	rs11645503	ZFP1	T	0.690771	0.994002	0.0419519	0.00747866	1.3e-08
130	16	77631964	rs78625510	ADAMTS18	C	0.919106	0.994455	-0.0849025	0.0127501	7.9e-12
131	16	88329202	rs28526212	ZNF469	G	0.352916	0.99023	-0.140201	0.00721865	2e-92
132	17	4902958	rs238237	KIF1C	G	0.198255	0.97517	0.102182	0.00869144	7.2e-36
133	17	18130144	rs2605134	LLGL1	T	0.607887	0.990843	0.0410259	0.00707475	3.7e-10
134	17	40582296	rs1905339	PTRF	T	0.661074	0.99718	-0.0422659	0.00727191	5e-09
135	17	42312778	rs8074740	SLC4A1	G	0.677298	0.998821	0.0413815	0.00737947	4.3e-09
136	17	45046865	rs3890958	RPRML	G	0.651682	0.993484	-0.0485011	0.00723395	4.4e-12
137	17	48244531	rs12939159	SGCA	C	0.884519	0.996388	0.0900553	0.0108162	1.7e-18
138	17	57695769	rs4374230	DHX40	C	0.141728	1	0.0663329	0.00985852	1.4e-12
139	17	59475888	rs2109019	TBX2	A	0.208674	1	-0.0729333	0.00850955	1.6e-18
140	17	66782853	rs11869086	ABCA8	A	0.917416	0.997878	0.104492	0.0125474	7.2e-18
140	17	67081278	rs77542162	ABCA6	A	0.977495	1	-0.395667	0.0232932	6.7e-66
140	17	67188576	rs8070232	ABCA10	A	0.151869	0.998585	0.11946	0.00962401	7.1e-35
141	17	72929380	rs2035835	OTOP2	G	0.321969	0.98842	-0.0488955	0.00740397	2.7e-12
142	17	74682201	rs8079290	MXRA7	T	0.612967	0.996482	0.0608895	0.00706437	1.1e-17
142	17	74691636	rs11077857	MXRA7	G	0.167916	1	0.0767045	0.0092122	5.2e-18
142	17	75495397	rs9038	SEPT9	T	0.611	1	0.0712567	0.00704255	1.7e-24
143	17	80177852	rs9747201	CCDC57	A	0.332931	0.998312	-0.048112	0.0073065	7.9e-11
144	18	53027723	rs150202082	TCF4	C	0.976087	0.992578	0.38918	0.0232441	7e-66
144	18	53194961	rs17512836	TCF4	T	0.974218	1	0.220248	0.0217859	1.8e-26
144	18	53335512	rs11659764	TCF4	T	0.946851	0.997077	0.280738	0.0155017	2e-77
144	18	53792002	rs187977459	TCF4	T	0.995165	0.995964	0.456154	0.0523444	1.2e-19
145	18	60882132	rs144596877	BCL2	G	0.989929	0.998661	0.239909	0.0352268	1.5e-13
145	18	60895982	rs6567331	BCL2	G	0.273949	0.992145	-0.0590087	0.00777487	1e-15
146	18	72887719	rs663044	ZADH2	G	0.28505	1	-0.0560285	0.00765733	7.9e-15
147	19	675513	rs2301742	FSTL3	T	0.485857	0.997859	-0.039481	0.00692108	3.2e-08
147	19	794800	rs11882077	PTBP1	C	0.775298	0.995096	-0.0490741	0.00827635	7.1e-09
148	19	42815293	rs851615	PRR19	G	0.950259	0.999859	-0.103177	0.0158819	2.4e-11
149	19	46269313	rs2014377	SIX5	G	0.178742	1	-0.0567278	0.00903048	8.2e-10
150	20	2033591	rs869219	STK35	G	0.308304	0.9962	0.0484936	0.00750776	2e-10
150	20	2143262	rs6137178	STK35	A	0.774074	0.999434	0.0614146	0.00830137	3.2e-14
151	20	3294295	rs77016659	C20orf194	T	0.953867	1	-0.0940828	0.0167982	1.4e-08
152	20	4941291	rs1776953	SLC23A2	C	0.966452	1	-0.111509	0.0191975	8e-09
153	20	39790635	rs6072289	PLCG1	A	0.843923	0.999538	-0.0605594	0.00953966	8.1e-11
154	21	46931109	rs12483377	COL18A1	G	0.913005	1	-0.0745466	0.0122875	2e-08
154	21	47413793	rs142493024	COL6A1	G	0.985673	0.995143	0.594942	0.0298148	7.5e-98
154	21	47427135	rs78253835	COL6A1	T	0.960251	0.995181	0.111783	0.017859	6.2e-10
154	21	47545768	rs1042917	COL6A2	G	0.503324	1	0.0701404	0.00694412	9.7e-28
155	23	20385191	rs6527987	RPS6KA3	T	0.741736	0.998576	0.0343579	0.00653562	3e-09
156	23	100496463	rs185413393	DRP2	T	0.755424	0.998576	0.03385	0.00669501	3.4e-08
157	23	152765018	rs2980046	BGN	A	0.76261	0.998576	-0.0707399	0.00678185	4.4e-24

## Sheet: Table S2
Region	Chr	Pos	RS	Nearest gene	A1	Freq	Info	Beta	SE	P		Supplementary Table S2 – Independently associated SNPs for CRF identified by conditional analysis
1	1	1299366	rs28368296	MXRA8	C	0.149869	0.996746	-0.0632472	0.0103873	5.2e-10		All base-pair positions (Pos) are mapped to the reference genome build hg19 (GRCh37).
2	1	2185318	rs151190321	SKI	T	0.970274	0.981534	-0.130371	0.0225742	2.5e-08		Allele frequencies (Freq) and Betas (effect size) provided are for the stated reference allele (A1).
2	1	2222368	rs12731820	SKI	G	0.567574	0.997057	0.0508809	0.00749297	2.7e-12		Regions indicate which SNPs are in the same associated block.
3	1	11157243	rs534975221	EXOSC10	G	0.992044	0.998482	0.338624	0.0424076	7.5e-18		RS is the SNPs identification number in dbSNP.
4	1	36579215	rs4653159	COL8A2	G	0.173318	0.998981	-0.0619103	0.00979573	2.9e-11		Info is a SNP imputation quality score between 0 and 1.
5	1	61330571	rs114797817	NFIA	A	0.9874	1	0.190615	0.0332391	5.7e-10
6	1	89142464	rs10922476	PKN2	A	0.444069	0.999236	0.0663947	0.00744098	2.2e-21
7	1	153775017	rs4077168	GATAD2B	A	0.698503	0.999481	0.0464402	0.00808189	1.1e-10
8	1	162739009	rs6676809	DDR2	A	0.849688	0.997878	0.0624569	0.0103548	1.3e-10
9	1	169057969	rs1200108	ATP1B1	G	0.35091	1	-0.101634	0.00773874	2.8e-41
10	1	170170094	rs4656744	METTL11B	T	0.669702	0.968877	-0.0901019	0.00792522	3.2e-32
10	1	170343289	rs1113231	GORAB	C	0.630999	0.998378	-0.0422887	0.00766927	1e-08
10	1	170773031	rs2143109	PRRX1	A	0.618947	0.993398	0.0519787	0.00763056	3.1e-13
11	1	208060806	rs2745950	CD34	G	0.604697	1	-0.0675308	0.00755415	1.1e-18
12	1	214107008	rs74454622	PROX1	C	0.923663	1	-0.0812505	0.0139063	1.9e-08
13	1	218526228	rs4846476	TGFB2	G	0.769291	0.999481	0.060362	0.00878722	1.4e-12
13	1	219182998	rs75995975	LYPLAL1	C	0.932957	0.999066	0.129888	0.0148387	6.3e-21
13	1	219612715	rs7524924	LYPLAL1	A	0.540331	0.998632	-0.0709342	0.00742813	1.3e-22
13	1	219929347	rs4846306	LYPLAL1	G	0.258764	0.999604	-0.0669755	0.00844975	2.5e-15
14	1	243416525	rs3904683	CEP170	T	0.645664	0.997274	0.0552989	0.00773887	6.3e-13
15	2	5946693	rs6725266	SOX11	C	0.455714	0.951023	0.0428193	0.00747131	2.7e-09
16	2	20400107	rs2348477	SDC1	T	0.455377	0.993841	0.043176	0.00747372	1.1e-09
17	2	28363597	rs10170879	BRE	A	0.329189	0.99271	-0.0574787	0.00785805	6.2e-13
17	2	28468071	rs10865493	BRE	C	0.0829316	0.996614	0.0818404	0.013401	6.6e-10
18	2	33359565	rs116713089	LTBP1	G	0.930067	1	-0.14276	0.0144758	3.2e-22
18	2	33556839	rs2167972	LTBP1	T	0.536128	0.992153	-0.0459681	0.00743111	2.1e-09
19	2	36780549	rs10172196	FEZ2	G	0.69498	0.987843	0.0491678	0.00805189	1.3e-08
20	2	43464818	rs113542380	THADA	G	0.924625	0.993332	-0.0793165	0.0141486	3.5e-09
21	2	56049242	rs6749785	EFEMP1	T	0.591092	0.992898	-0.0447982	0.00749207	1.5e-10
22	2	64865804	rs11688492	SERTAD2	T	0.544615	1	0.0453826	0.00741335	5e-10
23	2	100307874	rs882855	AFF3	T	0.378286	0.992738	0.0552762	0.00762746	1.5e-14
23	2	100820431	rs11689201	LONRF2	A	0.601199	0.987626	0.0616033	0.00757956	1.4e-17
24	2	111932122	rs6726007	BCL2L11	A	0.533532	0.999689	0.0539684	0.00740208	5.7e-13
24	2	112532987	rs76210128	ANAPC1	C	0.766691	0.996784	-0.218782	0.00872836	3.4e-148
25	2	144579794	rs34372952	ARHGAP15	C	0.842086	0.996473	0.0774084	0.0101262	9.1e-16
26	2	145759721	rs2950790	ZEB2	G	0.253316	0.986834	-0.0653891	0.00851881	4.1e-16
27	2	172415695	rs13018808	CYBRD1	A	0.71351	0.996897	0.0616372	0.00816795	1.6e-16
28	2	213765108	rs6715589	IKZF2	C	0.596948	0.981486	0.0491884	0.00757334	1.7e-10
29	2	218676890	rs1991161	TNS1	C	0.432398	0.994379	-0.0419898	0.00747421	2.1e-08
29	2	219754822	rs77583146	WNT10A	G	0.98699	1	0.189913	0.0326844	1.9e-08
29	2	219754840	rs116998555	WNT10A	C	0.997902	1	0.471097	0.0805641	2.7e-09
29	2	219755011	rs121908120	WNT10A	T	0.972753	1	0.341555	0.0229338	5.4e-54
30	2	228067086	rs61301974	COL4A3	T	0.729212	0.998765	0.0590888	0.00829487	3.2e-14
31	2	228168099	rs62279163	COL4A3	C	0.668464	0.992917	0.075116	0.00786824	1.2e-23
32	2	238154636	rs66560819	COL6A3	G	0.937503	0.998614	0.128826	0.0152686	2.3e-16
32	2	238278142	rs2645775	COL6A3	G	0.777846	1	-0.109804	0.00887441	4.5e-36
32	2	238320780	rs2325812	COL6A3	C	0.174012	1	-0.107479	0.00974253	3.2e-32
32	2	238358844	rs72620820	COL6A3	G	0.777636	0.995237	0.12836	0.00894116	8.6e-53
33	3	13576802	rs78036526	FBLN2	C	0.899421	0.996114	0.0865486	0.0124451	5.7e-13
34	3	20115244	rs17006525	KAT2B	T	0.606574	0.990116	-0.0462585	0.00761903	1.6e-09
35	3	29393868	rs11917483	RBMS3	T	0.658039	0.974573	-0.0743724	0.00784399	1.6e-21
35	3	29472412	rs13073544	RBMS3	G	0.723067	0.974696	0.0466159	0.00836585	1.7e-10
36	3	38440394	rs13089362	XYLB	A	0.434908	0.998953	-0.05277	0.00748976	2.5e-12
37	3	49414791	rs7623659	RHOA	C	0.694806	0.999019	0.0472343	0.00805821	2.4e-10
38	3	70948149	rs62257174	FOXP1	G	0.69994	0.99751	-0.0876745	0.00810321	3.2e-30
38	3	71571696	rs1499894	FOXP1	C	0.559366	0.985146	0.0482386	0.00750489	1.7e-10
39	3	99186626	rs2256606	COL8A1	T	0.895895	0.985862	0.0740615	0.0122744	2.2e-09
40	3	105073472	rs6437582	ALCAM	A	0.395235	0.987928	-0.0654593	0.00759788	1.5e-18
41	3	112351697	rs56114706	CCDC80	G	0.691974	0.992313	-0.0467812	0.00806645	3.4e-10
42	3	132431380	rs62292473	NPHP3	G	0.886602	0.996935	-0.102505	0.0117128	5.6e-20
43	3	135974216	rs9844666	PCCB	G	0.761233	1	0.0583993	0.0087119	1.3e-12
44	3	141125705	rs1344672	ZBTB38	C	0.551759	1	-0.0583314	0.00744893	3e-16
45	3	149279191	rs62269315	WWTR1	T	0.812253	0.994596	0.0634829	0.00955255	4.4e-12
46	3	156852943	rs4561781	CCNL1	A	0.698502	0.972329	0.0593346	0.00815907	2.9e-13
47	3	167837748	rs4345115	GOLIM4	T	0.610832	1	0.0428969	0.00760305	1.4e-08
48	3	171580312	rs12493217	TMEM212	G	0.770095	0.998736	-0.140312	0.00882582	4.7e-66
48	3	171655674	rs6792542	TMEM212	A	0.74349	0.996803	0.130299	0.00851908	1.8e-60
48	3	171794511	rs16856870	FNDC3B	A	0.948137	1	-0.109844	0.0167312	1e-10
48	3	171987726	rs13071684	FNDC3B	C	0.920637	0.99636	-0.111143	0.0137448	1.8e-16
48	3	171989276	rs7635832	FNDC3B	T	0.810255	0.989767	0.224425	0.00948461	6.9e-134
49	4	7897168	rs62289359	AFAP1	C	0.539773	0.995124	0.0539379	0.00746547	1.3e-14
50	4	39616219	rs13138854	SMIM14	G	0.495268	0.998765	-0.0475144	0.00744734	1.2e-09
51	4	54490487	rs2616418	LNX1	G	0.634712	0.99104	-0.0453458	0.00772917	9.9e-10
52	4	87690410	rs12498681	PTPN13	G	0.883625	0.996133	-0.107248	0.0116161	3.6e-21
52	4	87829918	rs544072714	C4orf36	C	0.915554	0.999076	-0.120667	0.0135168	1.2e-18
52	4	88185407	rs13108668	KLHL8	G	0.320441	0.995265	-0.0838627	0.00796417	2.2e-26
52	4	88896421	rs11730582	SPP1	T	0.516599	1	-0.0427402	0.00744634	1.1e-08
53	4	106106353	rs10010325	TET2	C	0.513446	0.993615	-0.0462421	0.00744994	7.8e-09
54	4	112675738	rs13141170	C4orf32	T	0.694444	0.996209	0.0457051	0.00805926	2.7e-09
55	4	119737860	rs3775840	SEC24D	G	0.618226	1	-0.0552906	0.00766694	1e-12
56	4	139174491	rs67239293	SLC7A11	G	0.828828	0.993936	-0.0708573	0.00988292	2.4e-14
57	4	148256735	rs1366689	EDNRA	T	0.83939	0.998133	-0.0601386	0.0101458	1.3e-10
57	4	149084447	rs6816503	NR3C2	G	0.927339	0.998755	0.117709	0.0143531	1.3e-20
58	5	465164	rs76667725	EXOC3	A	0.791037	0.978732	-0.0576301	0.00921811	1.6e-09
59	5	36452825	rs2468511	RANBP3L	C	0.194033	0.999198	-0.0876858	0.00941212	4.3e-22
60	5	52564272	rs7722242	FST	C	0.482244	0.999396	0.133522	0.00741467	5e-76
61	5	60954719	rs16893327	C5orf64	T	0.744075	0.979591	0.0561143	0.00857121	1.6e-09
62	5	64638339	rs10071507	ADAMTS6	T	0.666834	0.99835	-0.0762677	0.00789554	1.4e-24
63	5	79390222	rs35351529	THBS4	T	0.903593	0.994049	0.114069	0.0127144	4.7e-20
64	5	81858749	rs6874844	TMEM167A	T	0.751761	0.998953	0.0674051	0.00859698	4.5e-15
65	5	82844579	rs149879035	VCAN	G	0.988073	0.997331	-0.190356	0.0348588	7.4e-09
66	5	108071655	rs9285863	FER	T	0.666797	0.993266	0.0528128	0.00791735	1.4e-11
67	5	115152694	rs34869	CDO1	G	0.577607	0.97347	-0.0680776	0.00759857	3.9e-22
68	5	121417463	rs840464	LOX	G	0.483231	1	0.0494676	0.00742668	8.1e-13
69	5	127685135	rs154001	FBN2	C	0.323342	1	0.0446151	0.00794109	5e-08
69	5	127736781	rs141773782	FBN2	A	0.976839	0.995982	0.155093	0.0250156	1.8e-09
69	5	128697743	rs115040818	ADAMTS19	T	0.957998	0.997897	0.138352	0.0186103	2.6e-15
69	5	132135372	rs256869	SEPT8	T	0.916316	1	0.0991604	0.0133936	2.2e-15
70	5	141695428	rs10045442	SPRY4	T	0.219386	0.964123	0.0528643	0.00910728	1.9e-09
70	5	141921094	rs249768	FGF1	G	0.793136	0.991342	0.0704925	0.00920477	3.9e-15
71	5	178507270	rs1445844	ZNF354C	A	0.335333	0.999821	-0.0455009	0.00788026	7.3e-10
72	6	16521329	rs236940	ATXN1	T	0.382942	0.993653	0.0520205	0.00767705	1.4e-12
73	6	21967698	rs868949	SOX4	T	0.698509	0.969028	-0.0494396	0.00820638	2e-08
73	6	22061639	rs393091	PRL	C	0.371602	0.990484	-0.0432613	0.00773716	3.6e-09
74	6	52435243	rs17665178	TRAM2	C	0.700503	0.93333	0.078568	0.00829523	2.8e-23
75	6	82610188	rs1931656	FAM46A	A	0.455412	0.990012	0.0645769	0.00753906	7.4e-21
75	6	82778549	rs12526513	IBTK	T	0.449726	1	-0.0839762	0.00753543	6.1e-28
75	6	82781389	rs6910919	IBTK	C	0.253504	0.980147	-0.0977725	0.00863884	6.4e-31
76	6	111971317	rs1794824	TRAF3IP2	C	0.409173	0.995209	-0.0633871	0.00757926	2.4e-17
77	6	113375782	rs1573019	RFPL4B	C	0.237992	0.994539	0.0678159	0.00876221	3.7e-17
78	6	126788107	rs1844594	RSPO3	G	0.544024	0.998293	0.0466287	0.00750579	1.8e-10
79	6	139248256	rs12193050	REPS1	C	0.918665	0.929388	-0.114388	0.0145235	4.1e-16
79	6	139778882	rs2286936	CITED2	A	0.835867	0.99835	-0.0599037	0.0100824	2.5e-08
80	6	158405388	rs13208672	SYNJ2	G	0.801229	0.988626	-0.0526035	0.00939753	2.8e-08
81	6	169309754	rs9364323	THBS2	G	0.837454	0.998963	-0.0659602	0.0101178	6e-12
81	6	169444202	rs17182988	THBS2	G	0.927603	0.998038	0.0797817	0.0144452	1.3e-08
81	6	169489314	rs9688830	THBS2	T	0.551474	0.974875	0.0452306	0.00754218	9.8e-11
82	7	33600939	rs1451018	BBS9	C	0.822878	0.995105	-0.0592986	0.00977794	1.1e-10
83	7	42101363	rs2237421	GLI3	T	0.506082	0.998293	-0.048411	0.00745483	2.7e-11
84	7	75279833	rs139002703	HIP1	C	0.968141	0.993615	0.129645	0.0214761	2.4e-10
85	7	101044030	rs11772848	COL26A1	G	0.765499	0.992266	0.0657395	0.00882577	1.4e-15
86	8	23160292	rs73224432	LOXL2	C	0.758911	0.999943	-0.0533421	0.00875497	1.6e-11
86	8	23390046	rs17089329	SLC25A37	C	0.79667	0.971555	-0.0667258	0.00935045	8.2e-13
87	8	41137442	rs11774662	SFRP1	T	0.644421	0.997067	0.0849679	0.00777897	9.2e-31
88	8	95969257	rs4582532	TP53INP1	G	0.487646	0.993945	-0.0827187	0.00747971	1.1e-33
89	9	3757011	rs10814543	GLIS3	C	0.692355	0.995294	-0.0870216	0.0080454	3.1e-27
89	9	4118111	rs6415788	GLIS3	G	0.398643	0.945572	0.0938486	0.00767928	5.4e-40
89	9	4207004	rs7863424	GLIS3	G	0.617554	0.980647	-0.105743	0.00766098	2.5e-48
89	9	4208052	rs10758571	GLIS3	A	0.403217	0.988664	-0.0706506	0.00757539	2.2e-21
90	9	13558455	rs12686184	MPDZ	A	0.818951	0.98789	0.196199	0.00968984	5.6e-96
91	9	72568187	rs7025044	MAMDC2	T	0.113323	0.997633	-0.125743	0.0117013	1e-29
91	9	72723204	rs139498917	MAMDC2	G	0.997126	0.99536	-1.14152	0.0760868	2.1e-55
91	9	72752666	rs75529319	MAMDC2	C	0.986447	1	-0.247248	0.0320237	8.5e-15
91	9	72911975	rs66756859	SMC5	C	0.928599	0.999293	-0.11311	0.0144221	4.3e-18
92	9	95382297	rs12686780	IPPK	C	0.826601	0.997133	-0.0607563	0.0098059	2.9e-11
93	9	102984967	rs2806681	INVS	G	0.453264	0.995445	-0.0459044	0.00743402	8.4e-10
94	9	111603344	rs13297186	ACTL7B	G	0.318686	0.989852	0.0532281	0.007994	3e-11
95	9	116009083	rs10817467	SLC31A1	A	0.724081	0.999359	-0.0815754	0.00829995	1.1e-23
96	9	133732752	rs10901294	ABL1	C	0.925325	0.991361	-0.0772478	0.0142135	1.7e-08
97	9	136925663	rs11789898	BRD3	G	0.831471	0.996218	-0.118197	0.00994894	3.8e-36
97	9	137437183	rs943423	COL5A1	G	0.302766	0.93366	-0.0931278	0.00825858	1.2e-27
97	9	137445942	rs3132302	COL5A1	A	0.260374	1	0.0959615	0.00847089	9.4e-28
97	9	137519637	rs117693113	COL5A1	A	0.973324	0.995879	0.137806	0.0232749	2.2e-09
97	9	137520377	rs10124941	COL5A1	C	0.925257	0.993342	0.109651	0.0141775	1.9e-15
98	9	139856639	rs908839	LCNL1	C	0.47274	0.993889	0.0990545	0.00744883	2.5e-43
99	10	10839968	rs7919525	CELF2	A	0.790588	0.981609	-0.0723406	0.00920413	1.2e-16
100	10	25166828	rs7394259	PRTFDC1	G	0.860515	0.998406	0.0709681	0.0107469	2e-11
100	10	25822949	rs11014595	GPR158	A	0.548197	0.987466	0.0695481	0.00747997	1.2e-20
101	10	43644824	rs2505507	CSGALNACT2	C	0.721692	0.979751	0.0659546	0.00834996	7.3e-16
102	10	60448787	rs141621919	BICC1	A	0.955208	0.991106	-0.111833	0.0182841	8.4e-10
103	10	63837255	rs2393728	ARID5B	G	0.577396	0.994784	0.106423	0.00755065	5.8e-51
104	10	70320236	rs58627364	TET1	C	0.87122	0.995954	0.0723935	0.0111356	4.8e-10
105	10	82140669	rs116899497	FAM213A	C	0.936157	0.994502	-0.0900399	0.0152851	2.2e-09
106	10	95052419	rs2797575	MYOF	G	0.560177	0.995181	0.0931022	0.00752143	1.3e-41
107	10	102824349	rs807037	KAZALD1	G	0.334787	1	0.0450602	0.00789038	3.6e-10
107	10	102833020	rs12354975	KAZALD1	G	0.962349	0.996727	-0.106428	0.0198481	6.1e-09
108	10	114912983	rs11594610	TCF7L2	G	0.797131	0.993558	-0.0967285	0.00930708	1.6e-28
108	10	115291015	rs7903474	HABP2	T	0.758355	0.99204	0.0564848	0.00870305	3.2e-12
109	10	124192430	rs10510110	PLEKHA1	T	0.526817	0.998548	0.0476841	0.00745842	9.1e-12
110	10	126414084	rs11245342	FAM53B	C	0.740123	0.989343	-0.0513598	0.0085188	1.5e-10
111	11	745884	rs7936322	TALDO1	C	0.50169	0.992144	0.0892474	0.00746611	2e-32
112	11	1887518	rs72843943	LSP1	G	0.804632	0.993389	0.0595818	0.00939578	2e-10
113	11	45436180	rs11602544	SYT13	A	0.512848	0.994454	-0.0607975	0.00746759	1e-15
114	11	47468791	rs3740685	RAPSN	C	0.291958	0.998472	0.0799362	0.00819257	3.5e-23
115	11	66988048	rs12790261	KDM2A	C	0.915967	1	-0.0834554	0.0134069	1.2e-09
116	11	110913240	rs4938174	ARHGAP20	G	0.710555	0.99054	-0.0540639	0.00822131	1.8e-12
117	11	120212601	rs61528732	ARHGEF12	T	0.94942	0.998161	-0.116233	0.0170324	3.9e-12
118	11	130282078	rs2875238	ADAMTS8	T	0.36445	0.968943	-0.0826401	0.00779124	1.9e-27
118	11	130289612	rs56009602	ADAMTS8	C	0.948764	0.987381	-0.256453	0.0171357	4.7e-54
119	12	14484171	rs2160726	ATF7IP	G	0.566742	0.996048	-0.0427532	0.00752657	2.7e-09
120	12	43766666	rs1580697	ADAMTS20	A	0.367188	0.98922	0.0491538	0.00774168	1.7e-11
121	12	47651670	rs712097	PCED1B	C	0.670427	0.999717	-0.0618767	0.00790482	6.6e-14
122	12	51756269	rs3782473	GALNT6	T	0.764261	0.994124	-0.0710558	0.00878841	2.4e-16
123	12	66374587	rs9669278	HMGA2	T	0.482731	0.976412	-0.0548392	0.00750891	1.9e-13
124	12	85377870	rs12309229	TSPAN19	G	0.67417	0.961662	0.0454735	0.00803624	4.5e-11
125	12	91468396	rs10492232	KERA	T	0.893883	0.998038	0.0811227	0.0121367	6.1e-12
126	12	102710684	rs1113483	IGF1	T	0.477131	0.988871	-0.0567568	0.00748478	1.4e-14
127	12	104273648	rs183759316	GNN	G	0.989447	0.998991	-0.199084	0.036694	1.3e-08
127	12	104408832	rs117801489	GLT8D2	T	0.982944	1	-0.18107	0.0288389	3.3e-10
127	12	104409025	rs66613683	GLT8D2	T	0.831371	0.992238	-0.0849569	0.00999144	3.7e-19
128	13	23227414	rs9510275	SGCG	T	0.305082	0.995416	0.0759082	0.00812276	5.6e-24
129	13	30997680	rs7319674	HMGB1	A	0.623092	0.992681	0.0464247	0.00773292	3.8e-09
130	13	40461104	rs73181764	FOXO1	T	0.712582	0.987551	0.0530429	0.0083176	1.2e-10
130	13	41110922	rs74948688	FOXO1	C	0.935931	0.993747	0.278153	0.0153266	2.3e-81
130	13	41119466	rs11616662	FOXO1	G	0.901911	0.995737	0.231753	0.0125688	3.5e-84
131	13	80168006	rs1414154	NDFIP2	C	0.38302	0.960992	0.0504553	0.00773389	2.5e-10
132	13	81193433	rs1772570	SPRY2	G	0.669186	0.994096	0.0608274	0.00793833	2.6e-17
133	14	33061486	rs1956213	AKAP6	C	0.652272	0.97894	0.0442581	0.00788248	6.6e-10
134	14	38045262	rs8016138	FOXA1	C	0.295829	0.992068	-0.0782299	0.00819717	9.7e-22
135	14	54352037	rs4578552	BMP4	A	0.143254	0.996397	0.0731916	0.0106881	2.1e-11
135	14	54425147	rs2032423	BMP4	T	0.444465	0.992342	0.0442955	0.00750957	6.1e-10
136	14	60813416	rs10151339	PPM1A	G	0.695664	0.993342	0.0555646	0.00812917	1.8e-10
137	14	73135087	rs10138009	DPF3	C	0.597753	0.982646	-0.0669623	0.0076599	1.8e-20
138	14	80628610	rs224979	DIO2	G	0.557672	1	0.0442708	0.00752177	2.5e-09
139	14	81972441	rs11499034	SEL1L	T	0.985462	1	-0.176994	0.0311178	5.1e-10
140	14	101707649	rs58933977	RTL1	T	0.848993	0.99867	0.0857709	0.0104251	4.6e-16
141	15	30171879	rs62014489	TJP1	G	0.883633	0.97247	-0.110163	0.011842	1.5e-23
142	15	31276445	rs8041717	MTMR10	G	0.789401	0.9995	-0.0523154	0.00914753	2.2e-08
143	15	48846194	rs11857536	FBN1	G	0.850242	0.997482	-0.073646	0.0104393	6.1e-14
144	15	56094217	rs17819228	PRTG	C	0.901122	0.996312	-0.0962016	0.0125405	2.1e-15
145	15	67467507	rs12913547	SMAD3	T	0.78972	0.972762	-0.118628	0.00922367	1.7e-40
145	15	67607320	rs4641686	IQCH	G	0.472975	1	0.0805158	0.00747326	7.1e-29
146	15	85820855	rs7403354	GOLGA6L4	C	0.809081	0.985504	0.0778577	0.00955162	5.7e-17
147	15	90328305	rs1042499	ANPEP	T	0.943532	0.99486	-0.131131	0.0162052	1.6e-15
148	15	100692953	rs72755233	ADAMTS17	G	0.888541	1	-0.234058	0.0118409	1.1e-95
148	15	100975027	rs58671886	CERS3	G	0.903946	0.982439	0.116237	0.0128217	1.3e-19
149	16	778820	rs12448432	HAGHL	G	0.792177	1	0.0551764	0.00919656	2.5e-09
150	16	31114234	rs61162043	BCKDK	A	0.365184	0.998453	-0.0528246	0.00774202	3.6e-12
151	16	77424456	rs10871335	ADAMTS18	G	0.834116	0.987843	-0.0857485	0.0100432	4.8e-18
152	16	77573111	rs79552011	ADAMTS18	C	0.920527	0.992832	-0.154951	0.013911	1.2e-31
153	16	88323599	rs28425635	ZNF469	A	0.660142	0.989937	0.168144	0.00787521	1.5e-109
153	16	88781091	rs142662688	CTU2	G	0.998595	0.999962	0.550787	0.0995958	3.1e-08
154	17	2068932	rs4790881	SMG6	C	0.30347	0.995256	0.0481774	0.00808225	1.2e-10
155	17	4898533	rs471064	INCA1	G	0.191216	0.997718	0.121333	0.00943798	2.2e-43
156	17	9838605	rs8072109	GAS7	A	0.593441	1	-0.0532916	0.00756984	2.5e-12
156	17	10031090	rs12150284	GAS7	C	0.627822	1	0.0816812	0.00767978	1.4e-30
157	17	19651902	rs4646785	ALDH3A1	C	0.797124	0.973706	-0.0680993	0.0093177	1.1e-14
158	17	38525771	rs141951483	GJD3	C	0.906102	0.989692	0.0714207	0.0128429	5.4e-09
159	17	40571284	rs8068844	PTRF	T	0.660898	1	-0.043825	0.00783902	3.1e-09
160	17	45046865	rs3890958	RPRML	G	0.651664	0.993483	-0.0479219	0.00780282	7.1e-11
161	17	48244531	rs12939159	SGCA	C	0.884549	0.996397	0.09818	0.0116682	3.5e-18
161	17	48305462	rs180976308	COL1A1	G	0.995822	0.996991	-0.417565	0.0604237	2e-11
162	17	49308707	rs4794213	MBTD1	C	0.627331	0.995445	0.0424825	0.00769712	7.8e-09
163	17	57778339	rs10853015	PTRH2	A	0.234655	0.999444	0.0476549	0.00874863	2.6e-09
164	17	58982924	rs8071654	BCAS3	A	0.853031	0.999038	-0.0550956	0.0105336	2.9e-08
164	17	59475888	rs2109019	TBX2	A	0.208663	1	-0.086937	0.00917969	1.3e-22
165	17	66789988	rs6501742	ABCA8	T	0.0816978	0.998604	-0.110259	0.0136042	3.6e-16
165	17	67081278	rs77542162	ABCA6	A	0.977497	1	-0.471067	0.0251276	2.2e-78
165	17	67188576	rs8070232	ABCA10	A	0.151875	0.998585	0.142304	0.0103812	4.2e-43
166	17	72929380	rs2035835	OTOP2	G	0.321965	0.988418	-0.0662377	0.00798658	9.5e-18
167	17	74691636	rs11077857	MXRA7	G	0.167957	1	0.0935451	0.00993692	9e-25
167	17	75495065	rs448203	SEPT9	T	0.606894	0.958757	0.106377	0.00766677	6.9e-48
168	17	79611271	rs62075722	TSPAN10	A	0.358221	0.997765	0.0487368	0.00773926	4.7e-11
169	18	53335512	rs11659764	TCF4	T	0.946854	0.997067	0.326568	0.0167427	3.9e-92
169	18	53346739	rs75828199	TCF4	C	0.974035	0.999689	0.258719	0.0234843	3.6e-36
169	18	53470218	rs150629672	TCF4	C	0.990792	0.99669	0.500503	0.0400791	6.7e-39
169	18	53666098	rs139657047	TXNL1	A	0.969636	0.998076	0.369292	0.0218421	2.9e-70
169	18	53792002	rs187977459	TXNL1	T	0.99516	0.995963	0.479149	0.0565059	1.2e-19
170	18	60882132	rs144596877	BCL2	G	0.989928	0.998661	0.215311	0.0380462	3.8e-11
170	18	60903978	rs3810027	BCL2	C	0.665397	0.993332	0.0517355	0.00792304	1.1e-11
171	18	72887719	rs663044	ZADH2	G	0.285014	1	-0.0610173	0.0082714	1.4e-14
172	19	675513	rs2301742	FSTL3	T	0.485879	0.997859	-0.0453192	0.00747872	1.4e-09
173	19	18384544	rs1469024	KIAA1683	C	0.364583	0.999821	-0.048282	0.00776509	1.5e-10
174	19	42841783	rs1206035	MEGF8	T	0.951599	0.999274	-0.125236	0.0174125	7.6e-14
175	20	2138322	rs6113029	STK35	G	0.775691	0.987136	0.0707863	0.00902137	1.8e-13
175	20	2776975	rs41310169	CPXM1	C	0.990088	1	-0.284665	0.0378044	1.2e-14
175	20	2782015	rs215545	CPXM1	T	0.235823	0.993096	0.0549008	0.00881777	1e-09
175	20	3211304	rs41281862	SLC4A11	G	0.866291	0.965378	-0.070948	0.0112148	8e-11
176	20	39790635	rs6072289	PLCG1	A	0.843878	0.999538	-0.0715578	0.010305	1.6e-12
176	21	39908195	rs2836484	ERG	C	0.507229	1	0.0406093	0.00748539	3.3e-08
176	21	40196987	rs7282723	ETS2	C	0.640803	0.994077	0.0551341	0.007795	1.5e-13
177	21	47413793	rs142493024	COL6A1	G	0.985681	0.995143	0.660103	0.0322347	1.1e-101
177	21	47427135	rs78253835	COL6A1	T	0.960243	0.995171	0.129065	0.0193016	2.7e-11
177	21	47545768	rs1042917	COL6A2	G	0.503376	1	0.0885312	0.00750565	1.3e-38
178	22	20010850	rs4819855	TANGO2	G	0.735668	0.993955	-0.053016	0.00847807	2.6e-10
179	23	20388984	rs7886690	RPS6KA3	T	0.740948	0.99868	0.034412	0.0070531	3e-09
180	23	100505881	rs4827893	DRP2	C	0.794462	0.99868	0.0455638	0.0076906	1.6e-09
181	23	152765018	rs2980046	BGN	A	0.762565	0.99868	-0.0788168	0.00732357	7.9e-26

## Sheet: Table S3
Chr	Gene Symbol	MIM Number	Phenotypes
1	GATAD2B	614998	Mental retardation
1	TMCO1	614123	Craniofacial dysmorphism, skeletal anomalies, and mental retardation syndrome
1	ATP1B1	182330	Blood pressure regulation QTL
1	PRRX1	167420	Agnathia-otocephaly complex
2	ZEB2	605802	Mowat-Wilson syndrome
2	WNT10A	606268	Odontoonychodermal dysplasia; Schopf-Schulz-Passarge syndrome; Tooth agenesis, selective
2	COL4A3	120070	Alport syndrome; Hematuria
2	COL6A3	120250	Bethlem myopathy; Dystonia; Ullrich congenital muscular dystrophy
3	FOXP1	605515	Mental retardation with language impairment and with or without autistic features
3	NPHP3	608002	Meckel syndrome; Nephronophthisis; Renal-hepatic-pancreatic dysplasia
4	SEC24D	607186	Cole-Carpenter syndrome
4	EDNRA	131243	Mandibulofacial dysostosis with alopecia
4	NR3C2	600983	Hypertension, early-onset with exacerbation in pregnancy; Pseudohypoaldosteronism type I
5	SLC1A3	600111	Episodic ataxia type 6
5	MOCS2	603708	Molybdenum cofactor deficiency B
5	CWC27	617170	Retinitis pigmentosa with or without skeletal anomalies
5	VCAN	118661	Wagner syndrome 1
5	TGFBI	601692	Corneal dystrophy Avellino type; Corneal dystrophy Groenouw type I; Corneal dystrophy Reis-Bucklers type; Corneal dystrophy Thiel-Behnke type; Corneal dystrophy epithelial basement membrane; Corneal dystrophy lattice type I; Corneal dystrophy, lattice type IIIA
5	SPRY4	607984	Hypogonadotropic hypogonadism 17 with or without anosmia
6	ATXN1	601556	Spinocerebellar ataxia 1
6	RUNX2	600211	Cleidocranial dysplasia; Cleidocranial dysplasia forme fruste dental anomalies only; Cleidocranial dysplasia forme fruste with brachydactyly; Metaphyseal dysplasia with maxillary hypoplasia with or without brachydactyly
6	TFAP2B	601601	Char syndrome; Patent ductus arteriosus 2
6	REPS1	614825	Neurodegeneration with brain iron accumulation 7
6	CITED2	602937	Atrial septal defect 8; Ventricular septal defect 2
6	THBS2	188061	Susceptibility to Lumbar disc herniation
7	BBS9	607968	Bardet-Biedl syndrome 9
7	GLI3	165240	Greig cephalopolysyndactyly syndrome; Hypothalamic hamartomas somatic; Pallister-Hall syndrome; Polydactyly postaxial types A1 and B; Polydactyly preaxial type IV
7	HIP1	601767	Progression of Prostate cancer
9	GLIS3	610192	Diabetes mellitus neonatal with congenital hypothyroidism
9	MPDZ	603785	Hydrocephalus nonsyndromic
9	COL5A1	120215	Ehlers-Danlos syndrome classic type 1
10	BICC1	614295	Susceptibility to cystic Renal dysplasia
10	TCF7L2	602228	Susceptibility to Diabetes mellitus type 2
11	CEP164	614848	Nephronophthisis 15
12	KERA	603288	Cornea plana 2
13	SGCG	608896	Muscular dystrophy limb-girdle type 2C
13	FOXO1	136533	Rhabdomyosarcoma alveolar
13	SPRY2	602466	Susceptibility to IgA nephropathy
14	BMP4	112262	Microphthalmia syndromic 6; Orofacial cleft 11
15	SMAD3	603109	Loeys-Dietz syndrome 3
15	ADAMTS17	607511	Weill-Marchesani 4 syndrome
15	CERS3	615276	Ichthyosis congenital
16	PKD1	601313	Polycystic kidney disease 1
16	ADAMTS18	607512	Microcornea myopic chorioretinal atrophy and telecanthus
16	ZNF469	612078	Brittle cornea syndrome 1
17	KIF1C	603060	Spastic ataxia 2
17	SLC4A1	109270	Blood group Diego; Blood group Froese; Blood group Swann; Blood group Waldner; Blood group Wright; Cryohydrocytosis; Resistance to Malaria; Ovalocytosis SA type; Renal tubular acidosis distal; Spherocytosis type 4
17	SGCA	600119	Muscular dystrophy limb-girdle type 2D
17	SEPT9	604061	Amyotrophy hereditary neuralgic; Leukemia acute myeloid; Ovarian carcinoma
18	TCF4	602272	Corneal dystrophy Fuchs endothelial; Pitt-Hopkins syndrome
18	BCL2	151430	Leukemia/lymphoma B-cell
19	SIX5	600963	Branchiootorenal syndrome 2
21	COL18A1	120328	Knobloch syndrome type 1
21	COL6A1	120220	Bethlem myopathy 1; Ullrich congenital muscular dystrophy 1
23	RPS6KA3	300075	Coffin-Lowry syndrome; Mental retardation
23	BGN	301870	Meester-Loeys syndrome; Spondyloepimetaphyseal dysplasia
Supplementary Table S3 – OMIM diseases and conditions associated with CH associated genes
MIM is the OMIM database reference number.
A semi-colon is used to separate alternate phenotypes associated with the same gene.

## Sheet: Table S4
Chr	Gene Symbol	MIM Number	Phenotypes
1	SKI	164780	Shprintzen-Goldberg syndrome
1	COL8A2	120252	Corneal dystrophy Fuchs endothelial; Corneal dystrophy posterior polymorphous 2
1	NFIA	600727	Brain malformations with or without urinary tract defects
1	GATAD2B	614998	Mental retardation
1	DDR2	191311	Spondylometaepiphyseal dysplasia short limb-hand type
1	ATP1B1	182330	Blood pressure regulation QTL
1	GORAB	607983	Geroderma osteodysplasticum
1	PRRX1	167420	Agnathia-otocephaly complex
1	TGFB2	190220	Loeys-Dietz syndrome 4
2	SOX11	600898	Mental retardation
2	EFEMP1	601548	Doyne honeycomb degeneration of retina
2	ZEB2	605802	Mowat-Wilson syndrome
2	WNT10A	606268	Odontoonychodermal dysplasia; Schopf-Schulz-Passarge syndrome; Tooth agenesis selective
2	COL4A3	120070	Alport syndrome; Hematuria
2	COL6A3	120250	Bethlem myopathy 1; Dystonia 27; Ullrich congenital muscular dystrophy 1
3	FOXP1	605515	Mental retardation with language impairment and with or without autistic features
3	NPHP3	608002	Meckel syndrome 7; Nephronophthisis 3; Renal-hepatic-pancreatic dysplasia 1
3	PCCB	232050	Propionicacidemia
4	TET2	612839	Myelodysplastic syndrome
4	SEC24D	607186	Cole-Carpenter syndrome 2
4	EDNRA	131243	Mandibulofacial dysostosis with alopecia; Resistance to Migraine
4	NR3C2	600983	Hypertension early-onset with exacerbation in pregnancy; Pseudohypoaldosteronism type I
5	COL4A3BP	604677	Mental retardation
5	VCAN	118661	Wagner syndrome 1
5	LOX	153455	Aortic aneurysm familial thoracic 10
5	FBN2	612570	Contractural arachnodactyly congenital; Macular degeneration early-onset
5	SPRY4	607984	Hypogonadotropic hypogonadism 17 with or without anosmia
6	ATXN1	601556	Spinocerebellar ataxia 1
6	TRAF3IP2	607043	Candidiasis; Psoriasis susceptibility 13
6	REPS1	614825	Neurodegeneration with brain iron accumulation 7
6	CITED2	602937	Atrial septal defect 8; Ventricular septal defect 2
6	THBS2	188061	Susceptibility to Lumbar disc herniation
7	BBS9	607968	Bardet-Biedl syndrome 9
7	GLI3	165240	Greig cephalopolysyndactyly syndrome; Hypothalamic hamartomas somatic; Pallister-Hall syndrome; Polydactyly postaxial types A1 and B; Polydactyly preaxial type IV
7	HIP1	601767	Progression of Prostate cancer
9	GLIS3	610192	Diabetes mellitus neonatal with congenital hypothyroidism
9	MPDZ	603785	Hydrocephalus nonsyndromic
9	INVS	243305	Nephronophthisis 2 infantile
9	ABL1	189980	Congenital heart defects and skeletal malformations syndrome; Leukemia Philadelphia chromosome-positive
9	COL5A1	120215	Ehlers-Danlos syndrome classic type
10	BICC1	614295	Susceptibility to Renal dysplasia cystic
10	TCF7L2	602228	Susceptibility to Diabetes mellitus type 2
10	HABP2	603924	Thyroid cancer nonmedullary; Susceptibility to Venous thromboembolism
11	TALDO1	602063	Transaldolase deficiency
11	RAPSN	601592	Fetal akinesia deformation sequence; Myasthenic syndrome congenital 11 associated with acetylcholine receptor deficiency
12	HMGA2	600698	Leiomyoma uterine somatic
12	KERA	603288	Cornea plana 2
12	IGF1	147440	Growth retardation with deafness and mental retardation due to IGF1 deficiency
13	SGCG	608896	Muscular dystrophy limb-girdle type 2C
13	FOXO1	136533	Rhabdomyosarcoma alveolar
13	SPRY2	602466	Susceptibility to IgA nephropathy
14	BMP4	112262	Microphthalmia syndromic 6; Orofacial cleft 11
15	FBN1	134797	Acromicric dysplasia; Ectopia lentis familial; Geleophysic dysplasia 2; MASS syndrome; Marfan lipodystrophy syndrome; Marfan syndrome; Stiff skin syndrome; Weill-Marchesani syndrome 2
15	SMAD3	603109	Loeys-Dietz syndrome 3
15	ADAMTS17	607511	Weill-Marchesani 4 syndrome
15	CERS3	615276	Ichthyosis congenital
16	BCKDK	614901	Branched-chain ketoacid dehydrogenase kinase deficiency
16	ADAMTS18	607512	Microcornea myopic chorioretinal atrophy and telecanthus
16	ZNF469	612078	Brittle cornea syndrome 1
17	SGCA	600119	Muscular dystrophy limb-girdle type 2D
17	COL1A1	120150	Bone mineral density variation QTL osteoporosis; Caffey disease; Ehlers-Danlos syndrome arthrochalasia type 1; Osteogenesis imperfecta type I; Osteogenesis imperfecta type II; Osteogenesis imperfecta type III; Osteogenesis imperfecta type IV
17	PTRH2	608625	Infantile-onset multisystem neurologic endocrine and pancreatic disease
17	SEPT9	604061	Amyotrophy hereditary neuralgic; Leukemia acute myeloid; Ovarian carcinoma
18	TCF4	602272	Corneal dystrophy Fuchs endothelial 3; Pitt-Hopkins syndrome
18	BCL2	151430	Leukemia/lymphoma B-cell
19	MEGF8	604267	Carpenter syndrome 2
20	SLC4A11	610206	Corneal dystrophy Fuchs endothelial 4; Corneal endothelial dystrophy and perceptive deafness; Corneal endothelial dystrophy
21	COL6A1	120220	Bethlem myopathy 1; Ullrich congenital muscular dystrophy 1
21	COL6A2	120240	Bethlem myopathy 1; Myosclerosis congenital; Ullrich congenital muscular dystrophy 1
22	TANGO2	616830	Metabolic encephalomyopathic crises recurrent with rhabdomyolysis cardiac arrhythmias and neurodegeneration
23	RPS6KA3	300075	Coffin-Lowry syndrome; Mental retardation
23	BGN	301870	Meester-Loeys syndrome; Spondyloepimetaphyseal dysplasia
Supplementary Table S4 – OMIM diseases and conditions associated with CRF associated genes
MIM is the OMIM database reference number.
A semi-colon is used to separate alternate phenotypes associated with the same gene.

## Sheet: Table S5
Chr	Pos	RS	Gene	Allele	Variant type	Impact		Supplementary Table S5 - Variant Effect Predictor results for CH conditional SNPs
1	89295765	rs786914	PKN2	A	intron variant	Modifier		All base-pair positions (Pos) are mapped to the reference genome build hg19 (GRCh37).
1	153790501	rs4363451	GATAD2B	T	intron variant	Modifier		RS is the SNPs identification number in dbSNP.
1	165736880	rs7518099	TMCO1	T	intron variant	Modifier		Variant type is how the given allele relates to the given gene
1	169056398	rs1200105	ATP1B1	C	upstream gene variant	Modifier		Impact is the predicted gene effects
1	170170094	rs4656744	METTL11B	A	regulatory region variant	Modifier
1	170336235	rs4537621	METTL11B	A	downstream gene variant	Modifier
1	170727568	rs61814077	PRRX1	A	intergenic variant	Modifier
1	208060807	rs2745951	CD34	G	3 prime UTR variant	Modifier
1	214107008	rs74454622	PROX1	T	intron variant, non coding transcript variant	Modifier
1	219568753	rs12760453	LYPLAL1	C	intergenic variant	Modifier
1	243416525	rs3904683	CEP170	C	intron variant	Modifier
2	20399566	rs35973557	SDC1	T	downstream gene variant	Modifier
2	28486520	rs56042419	BRE	G	intron variant	Modifier
2	33357096	rs116072427	LTBP1	C	regulatory region variant	Modifier
2	43254293	rs7593009	ZFP36L2	A	regulatory region variant	Modifier
2	85490112	rs11126989	TCF7L1	A	intron variant	Modifier
2	100806719	rs6709656	LONRF2	G	intergenic variant	Modifier
2	111933758	rs4848406	BCL2L11	A	intergenic variant	Modifier
2	112526866	rs1044864	ANAPC1	A	intron variant	Modifier
2	144579794	rs34372952	ARHGAP15	G	downstream gene variant	Modifier
2	145759721	rs2950790	ZEB2	A	intron variant, non coding transcript variant	Modifier
2	165769184	rs7586187	SLC38A11	G	intron variant	Modifier
2	172412616	rs7585194	CYBRD1	A	3 prime UTR variant	Modifier
2	219754822	rs77583146	WNT10A	A	missense variant	Moderate
2	219755011	rs121908120	WNT10A	A	missense variant	Moderate
2	228133809	rs4643535	COL4A3	A	intron variant	Modifier
2	238154636	rs66560819	COL6A3	A	intergenic variant	Modifier
2	238276845	rs2645773	COL6A3	G	intron variant	Modifier
2	238321317	rs12476069	COL6A3	C	regulatory region variant	Modifier
2	238358844	rs72620820	COL6A3	A	intergenic variant	Modifier
2	242042107	rs16843274	MTERF4	A	regulatory region variant	Modifier
3	13576802	rs78036526	FBLN2	T	intron variant	Modifier
3	29393868	rs11917483	RBMS3	C	intron variant	Modifier
3	38440394	rs13089362	XYLB	G	intron variant	Modifier
3	45926569	rs7613548	CCR9	A	upstream gene variant	Modifier
3	70950691	rs34552401	FOXP1	G	intergenic variant	Modifier
3	71578737	rs7624274	FOXP1	A	intron variant	Modifier
3	105073472	rs6437582	ALCAM	C	regulatory region variant	Modifier
3	132439403	rs11923081	NPHP3	C	intron variant	Modifier
3	141125705	rs1344672	ZBTB38	G	intron variant	Modifier
3	149272809	rs60581858	WWTR1	C	regulatory region variant	Modifier
3	156852943	rs4561781	CCNL1	G	regulatory region variant	Modifier
3	167838679	rs7651617	GOLIM4	T	intergenic variant	Modifier
3	171580312	rs12493217	TMEM212	C	downstream gene variant	Modifier
3	171655674	rs6792542	TMEM212	C	intron variant, NMD transcript variant	Modifier
3	171949208	rs11712833	FNDC3B	A	intron variant	Modifier
3	171989276	rs7635832	FNDC3B	G	regulatory region variant	Modifier
3	186131600	rs9853115	DGKG	A	regulatory region variant	Modifier
4	39616219	rs13138854	SMIM14	T	intron variant	Modifier
4	54352164	rs56921221	LNX1	A	intron variant	Modifier
4	87690410	rs12498681	PTPN13	A	intron variant	Modifier
4	88185407	rs13108668	KLHL8	C	intron variant, non coding transcript variant	Modifier
4	119733366	rs4834706	SEC24D	C	intron variant	Modifier
4	139174491	rs67239293	SLC7A11	A	intergenic variant	Modifier
4	148256735	rs1366689	EDNRA	C	intergenic variant	Modifier
4	149084447	rs6816503	NR3C2	T	intron variant	Modifier
5	36449552	rs2468506	SLC1A3	A	intergenic variant	Modifier
5	39435433	rs73080552	DAB2	A	intron variant	Modifier
5	52552239	rs27323	MOCS2	A	regulatory region variant	Modifier
5	60954719	rs16893327	C5orf64	C	regulatory region variant	Modifier
5	64277829	rs2910770	CWC27	T	intron variant	Modifier
5	64851665	rs11743712	CENPK	T	intron variant	Modifier
5	79370247	rs13167730	THBS4	T	splice donor variant, non coding transcript variant	High
5	81858749	rs6874844	TMEM167A	C	intergenic variant	Modifier
5	82844579	rs149879035	VCAN	A	regulatory region variant	Modifier
5	115152694	rs34869	CDO1	C	upstream gene variant	Modifier
5	132135372	rs256869	SEPT8	C	intron variant	Modifier
5	135383228	rs764567	TGFBI	G	intron variant	Modifier
5	141695449	rs7443175	SPRY4	C	regulatory region variant	Modifier
5	141921094	rs249768	FGF1	T	regulatory region variant	Modifier
5	149053700	rs72828345	ARHGEF37	T	intergenic variant	Modifier
5	172525965	rs448265	CREBRF	C	intron variant	Modifier
6	1797160	rs226456	GMDS	G	intron variant	Modifier
6	16521329	rs236940	ATXN1	C	intron variant	Modifier
6	22082263	rs12196123	CASC15	T	intron variant, non coding transcript variant	Modifier
6	32189841	rs715299	NOTCH4	G	regulatory region variant	Modifier
6	45522660	rs1755056	RUNX2	A	intron variant	Modifier
6	50803050	rs987237	TFAP2B	G	intron variant	Modifier
6	52435243	rs17665178	TRAM2	G	regulatory region variant	Modifier
6	82610188	rs1931656	IBTK	T	intron variant, non coding transcript variant	Modifier
6	82778549	rs12526513	IBTK	C	regulatory region variant	Modifier
6	113375782	rs1573019	RFPL4B	T	intergenic variant	Modifier
6	139248256	rs12193050	REPS1	T	intron variant	Modifier
6	139778882	rs2286936	CITED2	G	regulatory region variant	Modifier
6	169309754	rs9364323	THBS2	A	intergenic variant	Modifier
6	170474070	rs6456173	DLL1	T	upstream gene variant	Modifier
7	33508930	rs1544557	BBS9	G	intron variant	Modifier
7	33643712	rs6971448	BBS9	C	intron variant	Modifier
7	42101363	rs2237421	GLI3	C	intron variant	Modifier
7	75262184	rs62475463	HIP1	C	intron variant	Modifier
7	116143662	rs10233003	CAV2	A	intron variant	Modifier
7	134551474	rs11974887	CALD1	T	regulatory region variant	Modifier
8	23383743	rs6557679	SLC25A37	T	upstream gene variant	Modifier
8	41143331	rs11786592	SFRP1	A	intron variant	Modifier
8	95960947	rs2879813	TP53INP1	G	regulatory region variant	Modifier
8	109116604	rs388738	EIF3E	T	intergenic variant	Modifier
9	3752255	rs4008768	GLIS3	T	intergenic variant	Modifier
9	4118111	rs6415788	GLIS3	T	regulatory region variant	Modifier
9	4207004	rs7863424	GLIS3	A	intron variant	Modifier
9	13565222	rs34944131	MPDZ	T	intergenic variant	Modifier
9	13736965	rs717605	NFIB	T	intergenic variant	Modifier
9	37574565	rs10758441	FBXO10	C	intron variant	Modifier
9	72568187	rs7025044	MAMDC2	A	intergenic variant	Modifier
9	72723204	rs139498917	MAMDC2	A	missense variant	Moderate
9	72752666	rs75529319	MAMDC2	T	intron variant	Modifier
9	72952034	rs11142375	SMC5	T	intron variant	Modifier
9	111303520	rs998335	ACTL7B	T	intergenic variant	Modifier
9	116009083	rs10817467	SLC31A1	G	intron variant	Modifier
9	136721563	rs3819504	VAV2	T	regulatory region variant	Modifier
9	136888233	rs55923934	BRD3	G	upstream gene variant	Modifier
9	137441165	rs3118519	COL5A1	G	downstream gene variant	Modifier
9	139861470	rs7019538	PTGDS	C	regulatory region variant	Modifier
10	10839968	rs7919525	CELF2	G	regulatory region variant	Modifier
10	25823792	rs7084736	GPR158	G	intron variant	Modifier
10	30305222	rs2246912	KIAA1462	G	upstream gene variant	Modifier
10	43642810	rs3004212	CSGALNACT2	T	intron variant	Modifier
10	60448787	rs141621919	BICC1	G	intron variant	Modifier
10	60540878	rs4948546	BICC1	A	intron variant	Modifier
10	63837255	rs2393728	ARID5B	A	regulatory region variant	Modifier
10	70075569	rs7904473	PBLD	C	intron variant	Modifier
10	82233225	rs10788639	TSPAN14	G	intron variant	Modifier
10	95049415	rs1746486	MYOF	A	regulatory region variant	Modifier
10	114912983	rs11594610	TCF7L2	A	intron variant	Modifier
10	124192430	rs10510110	PLEKHA1	C	downstream gene variant	Modifier
10	126414084	rs11245342	FAM53B	T	intron variant	Modifier
11	774982	rs7952095	PDDC1	A	intron variant	Modifier
11	17028390	rs11024110	PLEKHA7	A	intron variant	Modifier
11	45438374	rs10742752	SYT13	C	intron variant, non coding transcript variant	Modifier
11	47447346	rs10838709	PSMC3	T	regulatory region variant	Modifier
11	65733465	rs79177013	SART1	A	splice region variant,intron variant	Low
11	110913240	rs4938174	ARHGAP20	A	upstream gene variant	Modifier
11	117267884	rs573455	CEP164	G	missense variant	Moderate
11	130282078	rs2875238	ADAMTS8	C	intron variant	Modifier
11	130289612	rs56009602	ADAMTS8	T	intron variant	Modifier
12	47651670	rs712097	PCED1B	T	downstream gene variant	Modifier
12	51756269	rs3782473	GALNT6	C	regulatory region variant	Modifier
12	85376391	rs7301793	TSPAN19	T	intergenic variant	Modifier
12	91444397	rs7973611	KERA	A	3 prime UTR variant	Modifier
12	104339164	rs75327292	HSP90B1	C	intron variant	Modifier
13	23227414	rs9510275	SGCG	A	intergenic variant	Modifier
13	31031884	rs1360485	HMGB1	T	downstream gene variant	Modifier
13	40462461	rs35624781	FOXO1	A	intergenic variant	Modifier
13	41110270	rs2755238	FOXO1	C	downstream gene variant	Modifier
13	81193433	rs1772570	SPRY2	C	non coding transcript exon variant	Modifier
14	25499017	rs1952491	STXBP6	T	intron variant	Modifier
14	38032858	rs11156962	FOXA1	T	upstream gene variant	Modifier
14	54328682	rs1888344	BMP4	T	intergenic variant	Modifier
14	60813416	rs10151339	PPM1A	T	intergenic variant	Modifier
14	73137234	rs28667150	DPF3	A	intron variant	Modifier
14	101708630	rs10139614	RTL1	T	intergenic variant	Modifier
15	30172702	rs62014490	TJP1	C	intron variant	Modifier
15	67467507	rs12913547	SMAD3	C	regulatory region variant	Modifier
15	67607320	rs4641686	IQCH	T	intron variant	Modifier
15	85824146	rs12594979	GOLGA6L4	G	intron variant, non coding transcript variant	Modifier
15	100692953	rs72755233	ADAMTS17	A	missense variant	Moderate
15	100975027	rs58671886	CERS3	A	intron variant	Modifier
16	778820	rs12448432	HAGHL	A	missense variant	Moderate
16	2158570	rs140869992	PKD1	A	missense variant	Moderate
16	2158680	rs145217118	PKD1	T	missense variant	Moderate
16	4322041	rs144403225	TFAP4	G	regulatory region variant	Modifier
16	31128615	rs4889619	KAT8	T	regulatory region variant	Modifier
16	75201992	rs11645503	ZFP1	C	intron variant	Modifier
16	77631964	rs78625510	ADAMTS18	T	intron variant, non coding transcript variant	Modifier
16	88329202	rs28526212	ZNF469	A	intron variant, non coding transcript variant	Modifier
17	4902958	rs238237	KIF1C	A	intron variant	Modifier
17	18130144	rs2605134	LLGL1	C	intron variant	Modifier
17	40582296	rs1905339	PTRF	C	regulatory region variant	Modifier
17	42312778	rs8074740	SLC4A1	A	intergenic variant	Modifier
17	45046865	rs3890958	RPRML	A	intron variant	Modifier
17	48244531	rs12939159	SGCA	G	intron variant	Modifier
17	57695769	rs4374230	DHX40	T	regulatory region variant	Modifier
17	59475888	rs2109019	TBX2	C	upstream gene variant	Modifier
17	66782853	rs11869086	ABCA8	T	intergenic variant	Modifier
17	67081278	rs77542162	ABCA6	G	missense variant	Moderate
17	67188576	rs8070232	ABCA10	G	intron variant	Modifier
17	72929380	rs2035835	OTOP2	C	intron variant	Modifier
17	74682201	rs8079290	MXRA7	C	intron variant	Modifier
17	74691636	rs11077857	MXRA7	A	regulatory region variant	Modifier
17	75495397	rs9038	SEPT9	C	intron variant	Modifier
17	80177852	rs9747201	CCDC57	C	regulatory region variant	Modifier
18	53027723	rs150202082	TCF4	T	intron variant	Modifier
18	53194961	rs17512836	TCF4	C	intron variant	Modifier
18	53335512	rs11659764	TCF4	A	upstream gene variant	Modifier
18	53792002	rs187977459	TCF4	C	regulatory region variant	Modifier
18	60882132	rs144596877	BCL2	C	intron variant	Modifier
18	60895982	rs6567331	BCL2	A	intron variant	Modifier
18	72887719	rs663044	ZADH2	T	intergenic variant	Modifier
19	675513	rs2301742	FSTL3	G	upstream gene variant	Modifier
19	794800	rs11882077	PTBP1	A	upstream gene variant	Modifier
19	42815293	rs851615	PRR19	T	downstream gene variant	Modifier
19	46269313	rs2014377	SIX5	C	missense variant	Moderate
20	2033591	rs869219	STK35	A	intergenic variant	Modifier
20	2143262	rs6137178	STK35	G	intron variant, NMD transcript variant	Modifier
20	3294295	rs77016659	C20orf194	C	regulatory region variant	Modifier
20	4941291	rs1776953	SLC23A2	T	intron variant	Modifier
20	39790635	rs6072289	PLCG1	T	intron variant	Modifier
21	46931109	rs12483377	COL18A1	A	missense variant	Moderate
21	47413793	rs142493024	COL6A1	A	intron variant	Modifier
21	47427135	rs78253835	COL6A1	G	regulatory region variant	Modifier
21	47545768	rs1042917	COL6A2	A	missense variant	Moderate
23	20385191	rs6527987	RPS6KA3	C	intergenic variant	Modifier
23	100496463	rs185413393	DRP2	A	intron variant, NMD transcript variant	Modifier
23	152765018	rs2980046	BGN	G	intron variant	Modifier

## Sheet: Table S6
Chr	Pos	RS	Gene	Allele	Variant type	Impact		Supplementary Table S6 - Variant Effect Predictor results for CRF conditional SNPs
1	1299366	rs28368296	MXRA8	T	upstream gene variant	Modifier		All base-pair positions (Pos) are mapped to the reference genome build hg19 (GRCh37).
1	2185318	rs151190321	SKI	C	intron variant	Modifier		RS is the SNPs identification number in dbSNP.
1	2222368	rs12731820	SKI	A	regulatory region variant	Modifier		Variant type is how the given allele relates to the given gene
1	11157243	rs534975221	EXOSC10	A	intron variant	Modifier		Impact is the predicted gene effects
1	36579215	rs4653159	COL8A2	A	intron variant	Modifier
1	61330571	rs114797817	NFIA	G	upstream gene variant	Modifier
1	89142464	rs10922476	PKN2	G	intron variant, non coding transcript variant	Modifier
1	153775017	rs4077168	GATAD2B	T	downstream gene variant	Modifier
1	162739009	rs6676809	DDR2	G	intron variant	Modifier
1	169057969	rs1200108	ATP1B1	A	upstream gene variant	Modifier
1	170170094	rs4656744	METTL11B	A	regulatory region variant	Modifier
1	170343289	rs1113231	GORAB	T	upstream gene variant	Modifier
1	170773031	rs2143109	PRRX1	G	intergenic variant	Modifier
1	208060806	rs2745950	CD34	A	3 prime UTR variant	Modifier
1	214107008	rs74454622	PROX1	T	intron variant, non coding transcript variant	Modifier
1	218526228	rs4846476	TGFB2	C	intron variant	Modifier
1	219182998	rs75995975	LYPLAL1	T	intergenic variant	Modifier
1	219612715	rs7524924	LYPLAL1	G	regulatory region variant	Modifier
1	219929347	rs4846306	LYPLAL1	A	intron variant, non coding transcript variant	Modifier
1	243416525	rs3904683	CEP170	C	regulatory region variant	Modifier
2	5946693	rs6725266	SOX11	A	downstream gene variant	Modifier
2	20400107	rs2348477	SDC1	C	downstream gene variant	Modifier
2	28363597	rs10170879	BRE	T	intron variant	Modifier
2	28468071	rs10865493	BRE	A	intron variant	Modifier
2	33359565	rs116713089	LTBP1	A	intron variant	Modifier
2	33556839	rs2167972	LTBP1	C	intron variant	Modifier
2	36780549	rs10172196	FEZ2	A	intron variant	Modifier
2	43464818	rs113542380	THADA	A	intron variant	Modifier
2	56049242	rs6749785	EFEMP1	G	intergenic variant	Modifier
2	64865804	rs11688492	SERTAD2	C	regulatory region variant	Modifier
2	100307874	rs882855	AFF3	C	intron variant	Modifier
2	100820431	rs11689201	LONRF2	G	upstream gene variant	Modifier
2	111932122	rs6726007	BCL2L11	T	intergenic variant	Modifier
2	112532987	rs76210128	ANAPC1	T	intron variant	Modifier
2	144579794	rs34372952	ARHGAP15	G	downstream gene variant	Modifier
2	145759721	rs2950790	ZEB2	A	intron variant, non coding transcript variant	Modifier
2	172415695	rs13018808	CYBRD1	G	downstream gene variant	Modifier
2	213765108	rs6715589	IKZF2	T	intron variant, non coding transcript variant	Modifier
2	218676890	rs1991161	TNS1	T	intron variant	Modifier
2	219754822	rs77583146	WNT10A	A	missense variant	Moderate
2	219754840	rs116998555	WNT10A	T	missense variant	Moderate
2	219755011	rs121908120	WNT10A	A	missense variant	Moderate
2	228067086	rs61301974	COL4A3	A	intron variant	Modifier
2	228168099	rs62279163	COL4A3	A	intron variant	Modifier
2	238154636	rs66560819	COL6A3	A	intergenic variant	Modifier
2	238278142	rs2645775	COL6A3	A	intron variant	Modifier
2	238320780	rs2325812	COL6A3	G	intron variant	Modifier
2	238358844	rs72620820	COL6A3	A	intergenic variant	Modifier
3	13576802	rs78036526	FBLN2	T	intron variant	Modifier
3	20115244	rs17006525	KAT2B	C	intron variant	Modifier
3	29393868	rs11917483	RBMS3	C	intron variant	Modifier
3	29472412	rs13073544	RBMS3	C	regulatory region variant	Modifier
3	38440394	rs13089362	XYLB	G	intron variant	Modifier
3	49414791	rs7623659	RHOA	T	intron variant	Modifier
3	70948149	rs62257174	FOXP1	A	intergenic variant	Modifier
3	71571696	rs1499894	FOXP1	T	intron variant	Modifier
3	99186626	rs2256606	COL8A1	C	intergenic variant	Modifier
3	105073472	rs6437582	ALCAM	C	regulatory region variant	Modifier
3	112351697	rs56114706	CCDC80	A	regulatory region variant	Modifier
3	132431380	rs62292473	NPHP3	C	intron variant	Modifier
3	135974216	rs9844666	PCCB	A	intron variant	Modifier
3	141125705	rs1344672	ZBTB38	G	intron variant	Modifier
3	149279191	rs62269315	WWTR1	C	intron variant	Modifier
3	156852943	rs4561781	CCNL1	G	regulatory region variant	Modifier
3	167837748	rs4345115	GOLIM4	C	intergenic variant	Modifier
3	171580312	rs12493217	TMEM212	C	downstream gene variant	Modifier
3	171655674	rs6792542	TMEM212	C	intron variant, NMD transcript variant	Modifier
3	171794511	rs16856870	FNDC3B	G	intron variant	Modifier
3	171987726	rs13071684	FNDC3B	T	intron variant	Modifier
3	171989276	rs7635832	FNDC3B	G	regulatory region variant	Modifier
4	7897168	rs62289359	AFAP1	T	intron variant	Modifier
4	39616219	rs13138854	SMIM14	T	intron variant	Modifier
4	54490487	rs2616418	LNX1	A	intron variant	Modifier
4	87690410	rs12498681	PTPN13	A	intron variant	Modifier
4	87829918	rs544072714	C4orf36	T	regulatory region variant	Modifier
4	88185407	rs13108668	KLHL8	C	intron variant, non coding transcript variant	Modifier
4	88896421	rs11730582	SPP1	C	regulatory region variant	Modifier
4	106106353	rs10010325	TET2	A	intron variant	Modifier
4	112675738	rs13141170	C4orf32	C	intergenic variant	Modifier
4	119737860	rs3775840	SEC24D	A	regulatory region variant	Modifier
4	139174491	rs67239293	SLC7A11	A	intergenic variant	Modifier
4	148256735	rs1366689	EDNRA	C	intergenic variant	Modifier
4	149084447	rs6816503	NR3C2	T	intron variant	Modifier
5	465164	rs76667725	EXOC3	G	intron variant	Modifier
5	36452825	rs2468511	RANBP3L	G	intergenic variant	Modifier
5	52564272	rs7722242	FST	T	intergenic variant	Modifier
5	60954719	rs16893327	C5orf64	C	regulatory region variant	Modifier
5	64638339	rs10071507	ADAMTS6	C	intron variant	Modifier
5	79390222	rs35351529	THBS4	C	intergenic variant	Modifier
5	81858749	rs6874844	TMEM167A	C	intergenic variant	Modifier
5	82844579	rs149879035	VCAN	A	regulatory region variant	Modifier
5	108071655	rs9285863	FER	C	intergenic variant	Modifier
5	115152694	rs34869	CDO1	C	upstream gene variant	Modifier
5	121417463	rs840464	LOX	T	regulatory region variant	Modifier
5	127685135	rs154001	FBN2	T	missense variant	Moderate
5	127736781	rs141773782	FBN2	G	intron variant	Modifier
5	128697743	rs115040818	ADAMTS19	C	intergenic variant	Modifier
5	132135372	rs256869	SEPT8	C	intron variant	Modifier
5	141695428	rs10045442	SPRY4	C	regulatory region variant	Modifier
5	141921094	rs249768	FGF1	T	regulatory region variant	Modifier
5	178507270	rs1445844	ZNF354C	G	3 prime UTR variant	Modifier
6	16521329	rs236940	ATXN1	C	intron variant	Modifier
6	21967698	rs868949	SOX4	C	intron variant, non coding transcript variant	Modifier
6	22061639	rs393091	PRL	T	intron variant, non coding transcript variant	Modifier
6	52435243	rs17665178	TRAM2	G	regulatory region variant	Modifier
6	82610188	rs1931656	FAM46A	T	intron variant, non coding transcript variant	Modifier
6	82778549	rs12526513	IBTK	C	regulatory region variant	Modifier
6	82781389	rs6910919	IBTK	T	intergenic variant	Modifier
6	111971317	rs1794824	TRAF3IP2	T	upstream gene variant	Modifier
6	113375782	rs1573019	RFPL4B	T	intergenic variant	Modifier
6	126788107	rs1844594	RSPO3	A	intergenic variant	Modifier
6	139248256	rs12193050	REPS1	T	intron variant	Modifier
6	139778882	rs2286936	CITED2	G	regulatory region variant	Modifier
6	158405388	rs13208672	SYNJ2	T	intron variant	Modifier
6	169309754	rs9364323	THBS2	A	intergenic variant	Modifier
6	169444202	rs17182988	THBS2	A	intergenic variant	Modifier
6	169489314	rs9688830	THBS2	G	intergenic variant	Modifier
7	33600939	rs1451018	BBS9	T	intron variant	Modifier
7	42101363	rs2237421	GLI3	C	intron variant	Modifier
7	75279833	rs139002703	HIP1	T	regulatory region variant	Modifier
7	101044030	rs11772848	COL26A1	A	intron variant	Modifier
8	23160292	rs73224432	LOXL2	G	intron variant	Modifier
8	23390046	rs17089329	SLC25A37	G	intron variant	Modifier
8	41137442	rs11774662	SFRP1	C	intron variant	Modifier
8	95969257	rs4582532	TP53INP1	A	intron variant	Modifier
9	3757011	rs10814543	GLIS3	G	intergenic variant	Modifier
9	4118111	rs6415788	GLIS3	T	missense variant	Moderate
9	4207004	rs7863424	GLIS3	A	intron variant	Modifier
9	4208052	rs10758571	GLIS3	T	regulatory region variant	Modifier
9	13558455	rs12686184	MPDZ	G	intergenic variant	Modifier
9	72568187	rs7025044	MAMDC2	A	intergenic variant	Modifier
9	72723204	rs139498917	MAMDC2	A	missense variant	Moderate
9	72752666	rs75529319	MAMDC2	T	intron variant	Modifier
9	72911975	rs66756859	SMC5	G	intron variant	Modifier
9	95382297	rs12686780	IPPK	T	intron variant	Modifier
9	102984967	rs2806681	INVS	A	intron variant	Modifier
9	111603344	rs13297186	ACTL7B	C	downstream gene variant	Modifier
9	116009083	rs10817467	SLC31A1	G	intron variant	Modifier
9	133732752	rs10901294	ABL1	T	intron variant	Modifier
9	136925663	rs11789898	BRD3	T	regulatory region variant	Modifier
9	137437183	rs943423	COL5A1	A	regulatory region variant	Modifier
9	137445942	rs3132302	COL5A1	G	downstream gene variant	Modifier
9	137519637	rs117693113	COL5A1	G	intergenic variant	Modifier
9	137520377	rs10124941	COL5A1	G	intergenic variant	Modifier
9	139856639	rs908839	LCN12	G	intergenic variant	Modifier
10	10839968	rs7919525	CELF2	G	regulatory region variant	Modifier
10	25166828	rs7394259	PRTFDC1	A	intron variant	Modifier
10	25822949	rs11014595	GPR158	C	intron variant	Modifier
10	43644824	rs2505507	CSGALNACT2	T	intron variant	Modifier
10	60448787	rs141621919	BICC1	G	intron variant	Modifier
10	63837255	rs2393728	ARID5B	A	regulatory region variant	Modifier
10	70320236	rs58627364	TET1	T	regulatory region variant	Modifier
10	82140669	rs116899497	FAM213A	G	intergenic variant	Modifier
10	95052419	rs2797575	MYOF	A	intergenic variant	Modifier
10	102824349	rs807037	KAZALD1	C	missense variant	Moderate
10	102833020	rs12354975	KAZALD1	T	intergenic variant	Modifier
10	114912983	rs11594610	TCF7L2	A	intron variant	Modifier
10	115291015	rs7903474	HABP2	A	intergenic variant	Modifier
10	124192430	rs10510110	PLEKHA1	C	downstream gene variant	Modifier
10	126414084	rs11245342	FAM53B	T	intron variant	Modifier
11	745884	rs7936322	TALDO1	T	upstream gene variant	Modifier
11	1887518	rs72843943	LSP1	A	intron variant	Modifier
11	45436180	rs11602544	SYT13	G	intron variant, non coding transcript variant	Modifier
11	47468791	rs3740685	RAPSN	T	intron variant	Modifier
11	66988048	rs12790261	KDM2A	A	intron variant	Modifier
11	110913240	rs4938174	ARHGAP20	A	upstream gene variant	Modifier
11	120212601	rs61528732	ARHGEF12	C	intron variant	Modifier
11	130282078	rs2875238	ADAMTS8	C	intron variant	Modifier
11	130289612	rs56009602	ADAMTS8	T	intron variant	Modifier
12	14484171	rs2160726	ATF7IP	A	intergenic variant	Modifier
12	43766666	rs1580697	ADAMTS20	G	intron variant	Modifier
12	47651670	rs712097	PCED1B	T	intron variant, non coding transcript variant	Modifier
12	51756269	rs3782473	GALNT6	C	regulatory region variant	Modifier
12	66374587	rs9669278	HMGA2	C	intergenic variant	Modifier
12	85377870	rs12309229	TSPAN19	A	intergenic variant	Modifier
12	91468396	rs10492232	KERA	C	intergenic variant	Modifier
12	102710684	rs1113483	IGF1	C	intergenic variant	Modifier
12	104273648	rs183759316	GNN	A	intron variant, non coding transcript variant	Modifier
12	104408832	rs117801489	GLT8D2	C	missense variant	Moderate
12	104409025	rs66613683	GLT8D2	C	intron variant	Modifier
13	23227414	rs9510275	SGCG	A	intergenic variant	Modifier
13	30997680	rs7319674	HMGB1	G	upstream gene variant	Modifier
13	40461104	rs73181764	FOXO1	C	intergenic variant	Modifier
13	41110922	rs74948688	FOXO1	T	regulatory region variant	Modifier
13	41119466	rs11616662	FOXO1	A	intergenic variant	Modifier
13	80168006	rs1414154	NDFIP2	A	regulatory region variant	Modifier
13	81193433	rs1772570	SPRY2	C	non coding transcript exon variant	Modifier
14	33061486	rs1956213	AKAP6	G	intron variant	Modifier
14	38045262	rs8016138	FOXA1	T	intron variant, non coding transcript variant	Modifier
14	54352037	rs4578552	BMP4	G	intergenic variant	Modifier
14	54425147	rs2032423	BMP4	C	intron variant	Modifier
14	60813416	rs10151339	PPM1A	T	intergenic variant	Modifier
14	73135087	rs10138009	DPF3	T	intron variant	Modifier
14	80628610	rs224979	DIO2	A	intergenic variant	Modifier
14	81972441	rs11499034	SEL1L	C	missense variant	Moderate
14	101707649	rs58933977	RTL1	G	intergenic variant	Modifier
15	30171879	rs62014489	TJP1	A	intron variant	Modifier
15	31276445	rs8041717	MTMR10	T	intron variant	Modifier
15	48846194	rs11857536	FBN1	A	intron variant	Modifier
15	56094217	rs17819228	PRTG	T	intergenic variant	Modifier
15	67467507	rs12913547	SMAD3	C	regulatory region variant	Modifier
15	67607320	rs4641686	IQCH	T	intron variant	Modifier
15	85820855	rs7403354	GOLGA6L4	T	intron variant, non coding transcript variant	Modifier
15	90328305	rs1042499	ANPEP	C	3 prime UTR variant	Modifier
15	100692953	rs72755233	ADAMTS17	A	missense variant	Moderate
15	100975027	rs58671886	CERS3	A	intron variant	Modifier
16	778820	rs12448432	HAGHL	A	missense variant	Moderate
16	31114234	rs61162043	BCKDK	G	upstream gene variant	Modifier
16	77424456	rs10871335	ADAMTS18	A	intron variant	Modifier
16	77573111	rs79552011	ADAMTS18	G	intergenic variant	Modifier
16	88323599	rs28425635	ZNF469	G	regulatory region variant	Modifier
16	88781091	rs142662688	CTU2	C	missense variant	Moderate
17	2068932	rs4790881	SMG6	A	intron variant	Modifier
17	4898533	rs471064	INCA1	A	intron variant	Modifier
17	9838605	rs8072109	GAS7	G	intron variant	Modifier
17	10031090	rs12150284	GAS7	T	regulatory region variant	Modifier
17	19651902	rs4646785	ALDH3A1	T	regulatory region variant	Modifier
17	38525771	rs141951483	GJD3	T	upstream gene variant	Modifier
17	40571284	rs8068844	PTRF	C	intron variant	Modifier
17	45046865	rs3890958	RPRML	A	intron variant	Modifier
17	48244531	rs12939159	SGCA	G	intron variant	Modifier
17	48305462	rs180976308	COL1A1	T	intergenic variant	Modifier
17	49308707	rs4794213	MBTD1	T	intron variant	Modifier
17	57778339	rs10853015	PTRH2	C	intron variant	Modifier
17	58982924	rs8071654	BCAS3	G	intron variant	Modifier
17	59475888	rs2109019	TBX2	C	upstream gene variant	Modifier
17	66789988	rs6501742	ABCA8	G	regulatory region variant	Modifier
17	67081278	rs77542162	ABCA6	G	missense variant	Moderate
17	67188576	rs8070232	ABCA10	G	intron variant	Modifier
17	72929380	rs2035835	OTOP2	C	intron variant	Modifier
17	74691636	rs11077857	MXRA7	A	regulatory region variant	Modifier
17	75495065	rs448203	SEPT9	C	intron variant	Modifier
17	79611271	rs62075722	TSPAN10	G	intron variant	Modifier
18	53335512	rs11659764	TCF4	A	upstream gene variant	Modifier
18	53346739	rs75828199	TCF4	A	intergenic variant	Modifier
18	53470218	rs150629672	TCF4	T	intergenic variant	Modifier
18	53666098	rs139657047	TXNL1	G	downstream gene variant	Modifier
18	53792002	rs187977459	TXNL1	C	regulatory region variant	Modifier
18	60882132	rs144596877	BCL2	C	intron variant	Modifier
18	60903978	rs3810027	BCL2	G	regulatory region variant	Modifier
18	72887719	rs663044	ZADH2	T	intergenic variant	Modifier
19	675513	rs2301742	FSTL3	G	upstream gene variant	Modifier
19	18384544	rs1469024	KIAA1683	T	intron variant	Modifier
19	42841783	rs1206035	MEGF8	C	intron variant	Modifier
20	2138322	rs6113029	STK35	A	intron variant, NMD transcript variant	Modifier
20	2776975	rs41310169	CPXM1	T	missense variant	Moderate
20	2782015	rs215545	CPXM1	C	upstream gene variant	Modifier
20	3211304	rs41281862	SLC4A11	A	intron variant	Modifier
20	39790635	rs6072289	PLCG1	T	intron variant	Modifier
21	39908195	rs2836484	ERG	T	intron variant	Modifier
21	40196987	rs7282723	ETS2	T	downstream gene variant	Modifier
21	47413793	rs142493024	COL6A1	A	intron variant	Modifier
21	47427135	rs78253835	COL6A1	G	regulatory region variant	Modifier
21	47545768	rs1042917	COL6A2	A	missense variant	Moderate
22	20010850	rs4819855	TANGO2	A	intron variant	Modifier
23	20388984	rs7886690	RPS6KA3	C	intergenic variant	Modifier
23	100505881	rs4827893	DRP2	G	intron variant, NMD transcript_variant	Modifier
23	152765018	rs2980046	BGN	G	intron variant	Modifier

## Sheet: Table S7
						UK Biobank				EPIC & TwinsUK				Supplementary Table S7 – CH replication results for independent SNPs in the EPIC-Norfolk and TwinsUK cohorts
Region	Chr	Pos	RS	Nearest gene	A1	Freq	Beta	SE	P	Beta'	SE'	P'		All base-pair positions (Pos) are mapped to the reference genome build hg19 (GRCh37).
1	1	89295765	rs786914	PKN2	C	0.382794	0.0553961	0.00706203	2.9e-17	0.0732	0.0243	0.002584		Allele frequencies (Freq) and Betas (effect size) provided are for the stated reference allele (A1), which is the same for both analyses.
2	1	153790501	rs4363451	GATAD2B	C	0.698433	0.0591889	0.00750281	7.8e-17	0.102	0.0254	5.734e-05		Regions indicate which SNPs are in the same associated block.
3	1	165736880	rs7518099	TMCO1	C	0.125181	-0.109008	0.0103725	3.2e-28	-0.0953	0.0363	0.008652		RS is the SNPs identification number in dbSNP.
4	1	169056398	rs1200105	ATP1B1	T	0.347979	-0.111422	0.00722158	2.9e-54	-0.0992	0.0251	7.527e-05		Bold characters indicate SNPs that replicated with Bonferroni corrected significance (p<2.5E-4).
5	1	170170094	rs4656744	METTL11B	T	0.669706	-0.0773404	0.00735623	1.5e-26	-0.0371	0.0255	0.1451
5	1	170336235	rs4537621	METTL11B	G	0.601007	-0.0391192	0.00702321	1.2e-08	-0.0001	0.0242	0.9953
5	1	170727568	rs61814077	PRRX1	C	0.812674	-0.0617946	0.00884476	3.5e-13	-0.0237	0.03	0.4292
6	1	208060807	rs2745951	CD34	A	0.604961	-0.0712432	0.0070144	5.5e-25	-0.0666	0.0277	0.01605
7	1	214107008	rs74454622	PROX1	C	0.92369	-0.0723274	0.0129091	1.5e-08	-0.0362	0.0447	0.4185
8	1	219568753	rs12760453	LYPLAL1	T	0.494588	-0.0481694	0.00686922	4.6e-12	-0.042	0.0234	0.07274
9	1	243416525	rs3904683	CEP170	T	0.645696	0.046708	0.00718321	5.5e-11	0.0504	0.0244	0.03877
10	2	20399566	rs35973557	SDC1	G	0.544832	-0.0371017	0.00693352	5.2e-09	-0.034	0.0239	0.154
11	2	28486520	rs56042419	BRE	A	0.917766	-0.0857896	0.0124953	3.6e-12	-0.0103	0.0426	0.8096
12	2	33357096	rs116072427	LTBP1	G	0.929838	-0.0884366	0.0134612	1.5e-11	-0.0789	0.0453	0.08153
13	2	43254293	rs7593009	ZFP36L2	G	0.640155	0.0407086	0.00714859	2.1e-08	0.042	0.0241	0.08156
14	2	85490112	rs11126989	TCF7L1	T	0.545082	0.0459532	0.00690293	6e-11	0.0144	0.0238	0.5439
15	2	100806719	rs6709656	LONRF2	A	0.597292	0.0466548	0.00701604	1.7e-12	0.0396	0.0243	0.1033
16	2	111933758	rs4848406	BCL2L11	G	0.532581	0.0469541	0.00687459	3.2e-11	0.0481	0.0238	0.04304
16	2	112526866	rs1044864	ANAPC1	G	0.766755	-0.24052	0.00810678	5.9e-206	-0.2024	0.0287	1.61e-12
17	2	144579794	rs34372952	ARHGAP15	C	0.842079	0.0718313	0.00940161	6.5e-16	0.049	0.0326	0.1327
17	2	145759721	rs2950790	ZEB2	G	0.253315	-0.0573658	0.00790962	9.1e-15	-0.0193	0.0275	0.4813
18	2	165769184	rs7586187	SLC38A11	C	0.393745	-0.0381483	0.00703191	2.3e-08	-0.0668	0.0241	0.005555
19	2	172412616	rs7585194	CYBRD1	C	0.714243	0.0563488	0.00759131	1.6e-14	0.0424	0.0263	0.1074
20	2	219754822	rs77583146	WNT10A	G	0.986986	0.19013	0.030344	1.7e-10	0.0788	0.1215	0.5163
20	2	219755011	rs121908120	WNT10A	T	0.972742	0.329413	0.0212901	4e-59	0.1907	0.0761	0.01218
21	2	228133809	rs4643535	COL4A3	G	0.328933	-0.0495126	0.00732166	3.2e-13	0.0059	0.0249	0.8127
22	2	238154636	rs66560819	COL6A3	G	0.937514	0.113711	0.0141793	3.9e-17	0.0482	0.0505	0.3402
22	2	238276845	rs2645773	COL6A3	A	0.775346	-0.0963248	0.00824138	6.6e-31	-0.0576	0.0283	0.04209
22	2	238321317	rs12476069	COL6A3	T	0.173983	-0.0993467	0.00905113	2e-29	-0.0006	0.0312	0.9844
22	2	238358844	rs72620820	COL6A3	G	0.777579	0.105337	0.00830177	1e-38	0.0206	0.0289	0.4765
23	2	242042107	rs16843274	MTERF4	G	0.848646	0.056305	0.00955923	4.8e-09	-0.0206	0.0323	0.5227
24	3	13576802	rs78036526	FBLN2	C	0.899441	0.0798131	0.0115391	1.1e-12	-0.0158	0.0401	0.6942
25	3	29393868	rs11917483	RBMS3	T	0.658019	-0.0711381	0.00727193	2.4e-23	-0.0724	0.0251	0.003916
26	3	38440394	rs13089362	XYLB	A	0.434924	-0.0448325	0.00694444	2e-10	-0.0074	0.0238	0.7546
27	3	45926569	rs7613548	CCR9	G	0.770507	0.0441273	0.00821512	4.8e-09	0.0081	0.0284	0.7742
28	3	70950691	rs34552401	FOXP1	A	0.700111	-0.0690194	0.00749974	1.4e-21	-0.0558	0.0256	0.02922
28	3	71578737	rs7624274	FOXP1	T	0.56193	0.0429617	0.00696935	1.1e-09	-0.0252	0.0239	0.2909
29	3	105073472	rs6437582	ALCAM	A	0.39525	-0.0398436	0.00704433	2.8e-08	-0.0691	0.024	0.004075
30	3	132439403	rs11923081	NPHP3	A	0.887097	-0.0815139	0.0109062	1.3e-13	-0.0045	0.0376	0.9056
31	3	141125705	rs1344672	ZBTB38	C	0.551716	-0.062239	0.00690665	1.7e-20	-0.0521	0.0235	0.02671
32	3	149272809	rs60581858	WWTR1	T	0.815392	0.0655337	0.00888549	2.7e-13	0.0762	0.0306	0.01271
33	3	156852943	rs4561781	CCNL1	A	0.698479	0.0586789	0.00756526	1.7e-15	0.0247	0.0258	0.3373
34	3	167838679	rs7651617	GOLIM4	C	0.610732	0.0497189	0.00705592	1.6e-13	0.0269	0.0242	0.2657
35	3	171580312	rs12493217	TMEM212	G	0.770114	-0.117907	0.00818376	3e-50	-0.0973	0.0281	0.0005316
35	3	171655674	rs6792542	TMEM212	A	0.743498	0.112639	0.0078987	1.6e-48	0.0965	0.0268	0.0003171
35	3	171949208	rs11712833	FNDC3B	G	0.76019	-0.078691	0.00806362	5.8e-23	-0.0756	0.0274	0.005756
35	3	171989276	rs7635832	FNDC3B	T	0.810299	0.171877	0.00879447	6.7e-91	0.1773	0.0633	0.005134
36	3	186131600	rs9853115	DGKG	T	0.50253	-0.0749613	0.00692673	1.1e-28	-0.0548	0.0238	0.02149
37	4	39616219	rs13138854	SMIM14	G	0.495249	-0.0397153	0.00690244	1.2e-08	-0.0329	0.0236	0.1637
38	4	54352164	rs56921221	LNX1	G	0.850822	0.0563181	0.00968176	2.3e-10	0.0221	0.0335	0.5093
39	4	87690410	rs12498681	PTPN13	G	0.88366	-0.0841969	0.0107675	1.3e-15	-0.114	0.0363	0.001682
39	4	88185407	rs13108668	KLHL8	G	0.320445	-0.0717976	0.00738185	1.8e-22	-0.0414	0.0252	0.1001
40	4	119733366	rs4834706	SEC24D	T	0.61822	-0.039968	0.00711518	4.7e-08	-0.0052	0.0243	0.831
41	4	139174491	rs67239293	SLC7A11	G	0.828875	-0.0523899	0.00916161	8.3e-10	-0.026	0.0315	0.4092
42	4	148256735	rs1366689	EDNRA	T	0.839392	-0.0559781	0.00940416	1.4e-10	-0.0249	0.0319	0.4342
42	4	149084447	rs6816503	NR3C2	G	0.927323	0.0998331	0.0133004	1.3e-16	0.0802	0.0441	0.06874
43	5	36449552	rs2468506	SLC1A3	G	0.195142	-0.0655185	0.00870815	5.3e-16	-0.028	0.0294	0.3403
44	5	39435433	rs73080552	DAB2	G	0.888695	-0.059546	0.0109439	7.9e-09	-0.0299	0.0381	0.4329
45	5	52552239	rs27323	MOCS2	G	0.392075	0.114219	0.00704708	5.2e-60	0.1106	0.0243	5.489e-06
46	5	60954719	rs16893327	C5orf64	T	0.744093	0.049467	0.00794798	2.3e-09	0.0668	0.0272	0.01394
47	5	64277829	rs2910770	CWC27	C	0.390705	-0.0428	0.0070807	2.9e-10	-0.0337	0.0241	0.1626
47	5	64851665	rs11743712	CENPK	A	0.745552	-0.0481302	0.00790887	8.8e-10	-0.0446	0.0267	0.09522
48	5	79370247	rs13167730	THBS4	G	0.904702	0.108771	0.0117769	6.3e-21	0.0447	0.0402	0.2658
49	5	81858749	rs6874844	TMEM167A	T	0.751783	0.059302	0.00797189	2.7e-14	0.0543	0.0274	0.04763
50	5	82844579	rs149879035	VCAN	G	0.988069	-0.186429	0.0323201	1.3e-09	0.0046	0.1152	0.9679
51	5	115152694	rs34869	CDO1	G	0.57757	-0.0506975	0.00704692	1e-13	-0.0496	0.0241	0.03968
52	5	132135372	rs256869	SEPT8	T	0.916287	0.112179	0.0124183	1.4e-21	0.0578	0.0423	0.1718
53	5	135383228	rs764567	TGFBI	A	0.732799	-0.0439166	0.00778957	2.4e-09	-0.0571	0.0267	0.0324
54	5	141695449	rs7443175	SPRY4	T	0.228153	0.049603	0.00833653	1.9e-09	0.0348	0.0282	0.2167
54	5	141921094	rs249768	FGF1	G	0.793134	0.0489401	0.00853514	5.4e-09	-0.0038	0.0608	0.9504
55	5	149053700	rs72828345	ARHGEF37	C	0.821903	0.058283	0.00903207	6.2e-12	0.0606	0.0309	0.04979
56	5	172525965	rs448265	CREBRF	G	0.290441	-0.0434404	0.007576	8e-09	-0.0757	0.0261	0.003694
57	6	1797160	rs226456	GMDS	A	0.736425	0.051316	0.00785463	3.9e-10	0.0054	0.0266	0.8399
58	6	16521329	rs236940	ATXN1	T	0.382935	0.0462423	0.00710768	1.7e-11	0.0482	0.0241	0.04544
59	6	22082263	rs12196123	CASC15	C	0.443595	-0.0456762	0.00695608	2.4e-11	-0.0497	0.0238	0.03667
60	6	32189841	rs715299	NOTCH4	T	0.66943	-0.0405095	0.00734013	1.8e-08	-0.0329	0.0287	0.253
61	6	45522660	rs1755056	RUNX2	C	0.652173	-0.050074	0.00732699	1.1e-12	0.0018	0.0252	0.9442
62	6	50803050	rs987237	TFAP2B	A	0.820862	0.0553085	0.00899601	6.1e-10	0.0736	0.0305	0.01578
63	6	52435243	rs17665178	TRAM2	C	0.700493	0.0651902	0.0076788	2.6e-18	0.0753	0.0261	0.003958
64	6	82610188	rs1931656	IBTK	A	0.455408	0.0429875	0.00697957	5.4e-11	-0.0303	0.0237	0.2018
64	6	82778549	rs12526513	IBTK	T	0.449751	-0.0594034	0.00697613	2.8e-15	-0.1055	0.0241	1.206e-05
65	6	113375782	rs1573019	RFPL4B	C	0.237983	0.049929	0.00811261	4.3e-11	0.0143	0.0277	0.6047
66	6	139248256	rs12193050	REPS1	C	0.918661	-0.0981584	0.0134451	1.4e-12	-0.1261	0.0463	0.006469
66	6	139778882	rs2286936	CITED2	A	0.835924	-0.0660498	0.00933511	3.7e-12	-0.0129	0.0321	0.6887
67	6	169309754	rs9364323	THBS2	G	0.837452	-0.0564269	0.00936693	1.7e-10	-0.0858	0.0319	0.007078
68	6	170474070	rs6456173	DLL1	G	0.604167	-0.0418422	0.00705782	1.1e-10	-0.017	0.0242	0.4838
69	7	33508930	rs1544557	BBS9	A	0.314903	-0.0527128	0.00741926	9.4e-14	-0.0373	0.0255	0.1437
69	7	33643712	rs6971448	BBS9	G	0.787112	-0.044708	0.0084275	1.8e-08	-0.0127	0.0285	0.6559
70	7	42101363	rs2237421	GLI3	T	0.506077	-0.0385638	0.00690678	4.3e-08	-0.0486	0.0233	0.0368
71	7	75262184	rs62475463	HIP1	T	0.968668	0.122188	0.0199582	7.5e-10	0.1452	0.0775	0.06104
72	7	116143662	rs10233003	CAV2	C	0.728423	0.0489362	0.00776276	5.7e-11	0.0409	0.0264	0.1215
73	7	134551474	rs11974887	CALD1	C	0.424345	0.0422808	0.00702983	8.3e-11	0.0254	0.0237	0.2837
74	8	23383743	rs6557679	SLC25A37	G	0.739348	-0.0477217	0.00790939	1.4e-09	-0.0231	0.0267	0.3868
75	8	41143331	rs11786592	SFRP1	G	0.650034	0.0802803	0.00727801	1.7e-29	0.0852	0.0255	0.0008162
76	8	95960947	rs2879813	TP53INP1	A	0.472504	-0.0710076	0.00692227	4.7e-28	-0.0545	0.0237	0.02145
77	8	109116604	rs388738	EIF3E	C	0.767452	0.045989	0.0081904	3.5e-09	0.0781	0.0277	0.004755
78	9	3752255	rs4008768	GLIS3	A	0.30444	0.062083	0.00750011	1.9e-16	0.0218	0.0258	0.3972
78	9	4118111	rs6415788	GLIS3	G	0.398643	0.0840495	0.00712563	6.1e-38	0.0879	0.0247	0.000366
78	9	4207004	rs7863424	GLIS3	G	0.617544	-0.0782188	0.0071082	2e-31	-0.0816	0.0246	0.000927
79	9	13565222	rs34944131	MPDZ	G	0.819424	0.174301	0.00901838	3.9e-86	0.1406	0.0313	6.931e-06
79	9	13736965	rs717605	NFIB	G	0.388345	-0.0679542	0.00712037	4.4e-22	-0.041	0.0244	0.09279
80	9	37574565	rs10758441	FBXO10	T	0.335766	0.0437822	0.00729353	2.8e-11	0.0503	0.0249	0.04293
81	9	72568187	rs7025044	MAMDC2	T	0.113305	-0.100702	0.0108585	6.5e-23	-0.1041	0.0376	0.005586
81	9	72723204	rs139498917	MAMDC2	G	0.997126	-1.04173	0.0706065	1.9e-53	-1.1549	0.3209	0.0003194
81	9	72752666	rs75529319	MAMDC2	C	0.986439	-0.207823	0.0297072	7.3e-12	-0.028	0.1017	0.7829
81	9	72952034	rs11142375	SMC5	C	0.928771	-0.0979922	0.0134004	5.9e-15	-0.0993	0.0466	0.03316
82	9	111303520	rs998335	ACTL7B	C	0.872348	-0.0594444	0.0103184	3.7e-08	-0.0353	0.0354	0.3192
83	9	116009083	rs10817467	SLC31A1	A	0.724101	-0.0780525	0.00770143	1.7e-24	-0.0687	0.0267	0.01004
84	9	136721563	rs3819504	VAV2	C	0.792441	-0.0551101	0.00849598	4.8e-11	-0.0409	0.0298	0.1702
84	9	136888233	rs55923934	BRD3	C	0.73607	-0.0780524	0.00784099	1.9e-25	-0.0783	0.0264	0.002983
84	9	137441165	rs3118519	COL5A	A	0.61612	0.0588423	0.00707324	9e-17	0.0666	0.0245	0.006474
85	9	139861470	rs7019538	PTGDS	T	0.474036	0.0778667	0.00692387	1.4e-32	0.0788	0.0238	0.0009143
86	10	10839968	rs7919525	CELF2	A	0.790556	-0.0632665	0.00852497	1.1e-15	-0.0169	0.0292	0.562
87	10	25823792	rs7084736	GPR158	A	0.550524	0.0457644	0.0069339	1.2e-10	0.0304	0.0238	0.2002
88	10	30305222	rs2246912	KIAA1462	T	0.147487	-0.0598519	0.00978161	1.6e-08	-0.022	0.0331	0.5051
89	10	43642810	rs3004212	CSGALNACT2	C	0.721678	0.0502697	0.00773399	4.5e-11	0.0968	0.0263	0.000231
90	10	60448787	rs141621919	BICC1	A	0.955217	-0.119193	0.0169374	2.3e-12	-0.175	0.0646	0.006791
90	10	60540878	rs4948546	BICC1	G	0.231019	-0.0523237	0.00820312	1.5e-11	0.0087	0.0281	0.7566
91	10	63837255	rs2393728	ARID5B	G	0.577384	0.0733781	0.00699387	5.2e-29	0.0487	0.0238	0.04085
92	10	70075569	rs7904473	PBLD	T	0.873509	0.0638295	0.0104744	5.2e-10	0.07	0.0356	0.04933
93	10	82233225	rs10788639	TSPAN14	C	0.279189	0.0628579	0.00773788	2.7e-16	0.0682	0.0271	0.01173
94	10	95049415	rs1746486	MYOF	C	0.379534	0.0599077	0.00711507	4.6e-19	0.0072	0.0244	0.7685
95	10	114912983	rs11594610	TCF7L2	G	0.797105	-0.0788992	0.00862024	3.7e-22	-0.031	0.029	0.2859
96	10	124192430	rs10510110	PLEKHA1	T	0.526827	0.0389169	0.00690851	1.5e-08	0.013	0.0236	0.5803
97	10	126414084	rs11245342	FAM53B	C	0.740107	-0.0447821	0.00789072	2.9e-09	-0.0533	0.0273	0.05065
98	11	774982	rs7952095	PDDC1	C	0.488503	0.0578652	0.00692184	9.1e-17	0.0381	0.0239	0.1111
99	11	17028390	rs11024110	PLEKHA7	T	0.671127	0.0453454	0.00734934	1.7e-10	0.0244	0.0251	0.3313
100	11	45438374	rs10742752	SYT13	T	0.391027	-0.0604332	0.00706331	1.6e-17	-0.0393	0.0241	0.1033
101	11	47447346	rs10838709	PSMC3	C	0.609587	0.049641	0.00705693	9.9e-12	-0.012	0.0242	0.6197
102	11	65733465	rs79177013	SART1	G	0.938973	-0.0818465	0.0144735	1.5e-08	-0.088	0.0506	0.08176
103	11	110913240	rs4938174	ARHGAP20	G	0.710592	-0.0530867	0.00762051	1.4e-12	-0.018	0.0259	0.4876
104	11	117267884	rs573455	CEP164	A	0.465546	-0.0433637	0.0069047	3.2e-11	-0.0325	0.0237	0.1704
105	11	130282078	rs2875238	ADAMTS8	T	0.364426	-0.0629288	0.00722149	6.2e-19	-0.0413	0.0248	0.09608
105	11	130289612	rs56009602	ADAMTS8	C	0.948764	-0.178303	0.0158837	6.1e-30	-0.3443	0.0586	4.291e-09
106	12	47651670	rs712097	PCED1B	C	0.670419	-0.0498395	0.00732415	4.8e-11	-0.0393	0.0248	0.113
107	12	51756269	rs3782473	GALNT6	T	0.764294	-0.0538178	0.00814271	3.6e-11	-0.0043	0.0276	0.8753
108	12	85376391	rs7301793	TSPAN19	C	0.743542	0.047957	0.00796719	2.7e-12	0.026	0.0273	0.3408
109	12	91444397	rs7973611	KERA	G	0.937424	-0.0838151	0.014278	7.3e-09	-0.0391	0.048	0.4155
110	12	104339164	rs75327292	HSP90B1	G	0.933088	-0.0819727	0.013839	9.5e-10	-0.0454	0.0457	0.3207
111	13	23227414	rs9510275	SGCG	T	0.305098	0.0644854	0.00752272	1.6e-18	0.045	0.0256	0.07876
112	13	31031884	rs1360485	HMGB1	C	0.301218	-0.0479117	0.00758446	2.4e-11	-0.0283	0.026	0.2759
113	13	40462461	rs35624781	FOXO1	G	0.743114	0.0459728	0.0079808	5.4e-09	0.068	0.027	0.01174
113	13	41110270	rs2755238	FOXO1	T	0.901865	0.204983	0.0116116	7.1e-75	0.2442	0.038	1.344e-10
114	13	81193433	rs1772570	SPRY2	G	0.669164	0.0476306	0.00735154	2.1e-12	0.0218	0.0253	0.3887
115	14	25499017	rs1952491	STXBP6	C	0.86757	0.0559705	0.0102094	6.8e-09	0.0386	0.0343	0.2609
116	14	38032858	rs11156962	FOXA1	C	0.296831	-0.0544204	0.00757584	4.9e-13	-0.0512	0.0261	0.04987
117	14	54328682	rs1888344	BMP4	C	0.14236	0.0594816	0.00986551	5.2e-09	0.0301	0.0335	0.3678
118	14	60813416	rs10151339	PPM1A	G	0.695663	0.0513706	0.00752763	1.5e-11	0.0306	0.0253	0.2268
119	14	73137234	rs28667150	DPF3	G	0.630553	-0.0594582	0.00721201	2.3e-17	-0.0738	0.0244	0.002503
120	14	101708630	rs10139614	RTL1	C	0.864567	0.078549	0.0100988	2e-15	0.0989	0.0339	0.00354
121	15	30172702	rs62014490	TJP1	T	0.883503	-0.113696	0.0109217	1.4e-28	-0.0614	0.0383	0.1092
122	15	67467507	rs12913547	SMAD3	T	0.789716	-0.0960668	0.00854405	1.3e-29	-0.093	0.0294	0.001562
122	15	67607320	rs4641686	IQCH	G	0.473006	0.0626187	0.0069221	1.1e-19	0.077	0.0235	0.001065
123	15	85824146	rs12594979	GOLGA6L4	C	0.826995	0.0765381	0.00915167	1.6e-17	0.0865	0.0311	0.005399
124	15	100692953	rs72755233	ADAMTS17	G	0.888515	-0.169546	0.0109673	5.6e-58	-0.1513	0.0391	0.0001087
124	15	100975027	rs58671886	CERS3	G	0.90394	0.079333	0.0118762	2e-11	0.0416	0.0411	0.3111
125	16	778820	rs12448432	HAGHL	G	0.792146	0.0495444	0.00852054	2.5e-08	0.0402	0.0298	0.1769
126	16	2158570	rs140869992	PKD1	G	0.984804	0.183771	0.0299216	4.1e-08	-0.0412	0.1105	0.7089
126	16	2158680	rs145217118	PKD1	C	0.998241	0.456941	0.0824359	3.9e-08	0.1393	0.2304	0.5455
127	16	4322041	rs144403225	TFAP4	C	0.755368	0.0592474	0.00805316	4.2e-13	0.08	0.0274	0.003501
128	16	31128615	rs4889619	KAT8	C	0.636931	0.044629	0.00718255	3.6e-10	0.0986	0.0242	4.453e-05
129	16	75201992	rs11645503	ZFP1	T	0.690771	0.0419519	0.00747866	1.3e-08	0.0697	0.0252	0.005628
130	16	77631964	rs78625510	ADAMTS18	C	0.919106	-0.0849025	0.0127501	7.9e-12	-0.0802	0.0431	0.06275
131	16	88329202	rs28526212	ZNF469	G	0.352916	-0.140201	0.00721865	2e-92	-0.1312	0.0248	1.243e-07
132	17	4902958	rs238237	KIF1C	G	0.198255	0.102182	0.00869144	7.2e-36	0.0844	0.0306	0.005878
133	17	18130144	rs2605134	LLGL1	T	0.607887	0.0410259	0.00707475	3.7e-10	0.0102	0.0242	0.672
134	17	40582296	rs1905339	PTRF	T	0.661074	-0.0422659	0.00727191	5e-09	-0.0062	0.025	0.8037
135	17	42312778	rs8074740	SLC4A1	G	0.677298	0.0413815	0.00737947	4.3e-09	0.0212	0.0254	0.4038
136	17	45046865	rs3890958	RPRML	G	0.651682	-0.0485011	0.00723395	4.4e-12	0.0083	0.0248	0.7368
137	17	48244531	rs12939159	SGCA	C	0.884519	0.0900553	0.0108162	1.7e-18	0.0687	0.0364	0.05908
138	17	57695769	rs4374230	DHX40	C	0.141728	0.0663329	0.00985852	1.4e-12	0.0359	0.0337	0.287
139	17	59475888	rs2109019	TBX2	A	0.208674	-0.0729333	0.00850955	1.6e-18	-0.1512	0.0294	2.826e-07
140	17	66782853	rs11869086	ABCA8	A	0.917416	0.104492	0.0125474	7.2e-18	0.1077	0.0423	0.0109
140	17	67081278	rs77542162	ABCA6	A	0.977495	-0.395667	0.0232932	6.7e-66	-0.4842	0.0814	2.723e-09
140	17	67188576	rs8070232	ABCA10	A	0.151869	0.11946	0.00962401	7.1e-35	0.1642	0.0337	1.08e-06
141	17	72929380	rs2035835	OTOP2	G	0.321969	-0.0488955	0.00740397	2.7e-12	-0.0436	0.0258	0.09047
142	17	74682201	rs8079290	MXRA7	T	0.612967	0.0608895	0.00706437	1.1e-17	0.0527	0.0242	0.02965
142	17	74691636	rs11077857	MXRA7	G	0.167916	0.0767045	0.0092122	5.2e-18	0.0477	0.032	0.136
142	17	75495397	rs9038	SEPT9	T	0.611	0.0712567	0.00704255	1.7e-24	0.0599	0.0242	0.01318
143	17	80177852	rs9747201	CCDC57	A	0.332931	-0.048112	0.0073065	7.9e-11	-0.0279	0.0255	0.2744
144	18	53027723	rs150202082	TCF4	C	0.976087	0.38918	0.0232441	7e-66	0.2254	0.0692	0.001133
144	18	53194961	rs17512836	TCF4	T	0.974218	0.220248	0.0217859	1.8e-26	0.1148	0.0713	0.1075
144	18	53335512	rs11659764	TCF4	T	0.946851	0.280738	0.0155017	2e-77	0.2263	0.0506	7.644e-06
144	18	53792002	rs187977459	TCF4	T	0.995165	0.456154	0.0523444	1.2e-19	0.0743	0.1885	0.6935
145	18	60882132	rs144596877	BCL2	G	0.989929	0.239909	0.0352268	1.5e-13	0.3645	0.13	0.005048
145	18	60895982	rs6567331	BCL2	G	0.273949	-0.0590087	0.00777487	1e-15	-0.0168	0.0268	0.5297
146	18	72887719	rs663044	ZADH2	G	0.28505	-0.0560285	0.00765733	7.9e-15	-0.0079	0.026	0.7617
147	19	675513	rs2301742	FSTL3	T	0.485857	-0.039481	0.00692108	3.2e-08	-0.0679	0.0237	0.00411
147	19	794800	rs11882077	PTBP1	C	0.775298	-0.0490741	0.00827635	7.1e-09	-0.0702	0.028	0.0122
148	19	42815293	rs851615	PRR19	G	0.950259	-0.103177	0.0158819	2.4e-11	-0.0849	0.0549	0.1218
149	19	46269313	rs2014377	SIX5	G	0.178742	-0.0567278	0.00903048	8.2e-10	-0.0345	0.0304	0.2567
150	20	2033591	rs869219	STK35	G	0.308304	0.0484936	0.00750776	2e-10	0.021	0.0255	0.4108
150	20	2143262	rs6137178	STK35	A	0.774074	0.0614146	0.00830137	3.2e-14	-0.0022	0.0282	0.9373
151	20	3294295	rs77016659	C20orf194	T	0.953867	-0.0940828	0.0167982	1.4e-08	-0.0724	0.0614	0.2385
152	20	4941291	rs1776953	SLC23A2	C	0.966452	-0.111509	0.0191975	8e-09	-0.1481	0.0666	0.02625
153	20	39790635	rs6072289	PLCG1	A	0.843923	-0.0605594	0.00953966	8.1e-11	-0.0325	0.0328	0.3218
154	21	46931109	rs12483377	COL18A1	G	0.913005	-0.0745466	0.0122875	2e-08	-0.0669	0.041	0.1023
154	21	47413793	rs142493024	COL6A1	G	0.985673	0.594942	0.0298148	7.5e-98	0.5401	0.1088	6.882e-07
154	21	47427135	rs78253835	COL6A1	T	0.960251	0.111783	0.017859	6.2e-10	0.038	0.0652	0.5603
154	21	47545768	rs1042917	COL6A2	G	0.503324	0.0701404	0.00694412	9.7e-28	0.0297	0.0234	0.2031

## Sheet: Table S8
						UK Biobank				EPIC & TwinsUK				Supplementary Table S8 – CRF replication results for independent SNPs in the EPIC-Norfolk and TwinsUK cohorts
Region	Chr	Pos	RS	Nearest gene	A1	Freq	Beta	SE	P	Beta'	SE'	P'		All base-pair positions (Pos) are mapped to the reference genome build hg19 (GRCh37).
1	1	1299366	rs28368296	MXRA8	C	0.149869	-0.0632472	0.0103873	5.2e-10	-0.0435	0.0372	0.242		Allele frequencies (Freq) and Betas (effect size) provided are for the stated reference allele (A1), which is the same for both analyses.
2	1	2185318	rs151190321	SKI	T	0.970274	-0.130371	0.0225742	2.5e-08	0.0962	0.0834	0.2487		Regions indicate which SNPs are in the same associated block.
2	1	2222368	rs12731820	SKI	G	0.567574	0.0508809	0.00749297	2.7e-12	0.0674	0.026	0.009572		RS is the SNPs identification number in dbSNP.
4	1	36579215	rs4653159	COL8A2	G	0.173318	-0.0619103	0.00979573	2.9e-11	-0.1008	0.0335	0.002623		Bold characters indicate SNPs that replicated with Bonferroni corrected significance (p<1.98E-4).
5	1	61330571	rs114797817	NFIA	A	0.9874	0.190615	0.0332391	5.7e-10	0.1142	0.1171	0.3296
6	1	89142464	rs10922476	PKN2	A	0.444069	0.0663947	0.00744098	2.2e-21	0.0784	0.0258	0.002374
7	1	153775017	rs4077168	GATAD2B	A	0.698503	0.0464402	0.00808189	1.1e-10	0.053	0.0277	0.05518
8	1	162739009	rs6676809	DDR2	A	0.849688	0.0624569	0.0103548	1.3e-10	0.0216	0.037	0.558
9	1	169057969	rs1200108	ATP1B1	G	0.35091	-0.101634	0.00773874	2.8e-41	-0.0652	0.0271	0.01616
10	1	170170094	rs4656744	METTL11B	T	0.669702	-0.0901019	0.00792522	3.2e-32	-0.0385	0.0277	0.1644
10	1	170343289	rs1113231	GORAB	C	0.630999	-0.0422887	0.00766927	1e-08	0.0058	0.0268	0.8278
10	1	170773031	rs2143109	PRRX1	A	0.618947	0.0519787	0.00763056	3.1e-13	0.0619	0.0265	0.0194
11	1	208060806	rs2745950	CD34	G	0.604697	-0.0675308	0.00755415	1.1e-18	-0.0331	0.0266	0.2132
12	1	214107008	rs74454622	PROX1	C	0.923663	-0.0812505	0.0139063	1.9e-08	-0.0374	0.0486	0.4414
13	1	218526228	rs4846476	TGFB2	G	0.769291	0.060362	0.00878722	1.4e-12	0.0562	0.0301	0.06199
13	1	219182998	rs75995975	LYPLAL1	C	0.932957	0.129888	0.0148387	6.3e-21	0.0824	0.0515	0.1098
13	1	219612715	rs7524924	LYPLAL1	A	0.540331	-0.0709342	0.00742813	1.3e-22	-0.0435	0.0257	0.09067
13	1	219929347	rs4846306	LYPLAL1	G	0.258764	-0.0669755	0.00844975	2.5e-15	-0.0251	0.0293	0.3916
14	1	243416525	rs3904683	CEP170	T	0.645664	0.0552989	0.00773887	6.3e-13	0.0428	0.0266	0.1072
15	2	5946693	rs6725266	SOX11	C	0.455714	0.0428193	0.00747131	2.7e-09	0.0251	0.026	0.3344
16	2	20400107	rs2348477	SDC1	T	0.455377	0.043176	0.00747372	1.1e-09	0.049	0.026	0.05971
17	2	28363597	rs10170879	BRE	A	0.329189	-0.0574787	0.00785805	6.2e-13	-0.0796	0.0279	0.004302
17	2	28468071	rs10865493	BRE	C	0.0829316	0.0818404	0.013401	6.6e-10	-0.0013	0.0459	0.9769
18	2	33359565	rs116713089	LTBP1	G	0.930067	-0.14276	0.0144758	3.2e-22	-0.0252	0.0491	0.6079
18	2	33556839	rs2167972	LTBP1	T	0.536128	-0.0459681	0.00743111	2.1e-09	-0.0389	0.0261	0.1357
19	2	36780549	rs10172196	FEZ2	G	0.69498	0.0491678	0.00805189	1.3e-08	0.0597	0.0282	0.03444
20	2	43464818	rs113542380	THADA	G	0.924625	-0.0793165	0.0141486	3.5e-09	-0.0687	0.0494	0.1646
21	2	56049242	rs6749785	EFEMP1	T	0.591092	-0.0447982	0.00749207	1.5e-10	-0.0734	0.0259	0.004525
22	2	64865804	rs11688492	SERTAD2	T	0.544615	0.0453826	0.00741335	5e-10	0.0356	0.0258	0.1674
23	2	100307874	rs882855	AFF3	T	0.378286	0.0552762	0.00762746	1.5e-14	0.0644	0.0266	0.01555
23	2	100820431	rs11689201	LONRF2	A	0.601199	0.0616033	0.00757956	1.4e-17	0.0589	0.0266	0.02659
24	2	111932122	rs6726007	BCL2L11	A	0.533532	0.0539684	0.00740208	5.7e-13	0.034	0.0259	0.1892
24	2	112532987	rs76210128	ANAPC1	C	0.766691	-0.218782	0.00872836	3.4e-148	-0.2062	0.031	2.92e-11
25	2	144579794	rs34372952	ARHGAP15	C	0.842086	0.0774084	0.0101262	9.1e-16	0.0406	0.0355	0.2526
26	2	145759721	rs2950790	ZEB2	G	0.253316	-0.0653891	0.00851881	4.1e-16	-0.0319	0.0299	0.2863
27	2	172415695	rs13018808	CYBRD1	A	0.71351	0.0616372	0.00816795	1.6e-16	0.0458	0.0287	0.1105
28	2	213765108	rs6715589	IKZF2	C	0.596948	0.0491884	0.00757334	1.7e-10	0.033	0.0267	0.2173
29	2	218676890	rs1991161	TNS1	C	0.432398	-0.0419898	0.00747421	2.1e-08	-0.0262	0.026	0.315
29	2	219754822	rs77583146	WNT10A	G	0.98699	0.189913	0.0326844	1.9e-08	0.1148	0.1333	0.3891
29	2	219754840	rs116998555	WNT10A	C	0.997902	0.471097	0.0805641	2.7e-09	0.1379	0.3487	0.6924
29	2	219755011	rs121908120	WNT10A	T	0.972753	0.341555	0.0229338	5.4e-54	0.1454	0.0827	0.0788
30	2	228067086	rs61301974	COL4A3	T	0.729212	0.0590888	0.00829487	3.2e-14	0.0389	0.0289	0.1781
31	2	228168099	rs62279163	COL4A3	C	0.668464	0.075116	0.00786824	1.2e-23	0.0193	0.0271	0.4765
32	2	238154636	rs66560819	COL6A3	G	0.937503	0.128826	0.0152686	2.3e-16	0.065	0.055	0.2375
32	2	238278142	rs2645775	COL6A3	G	0.777846	-0.109804	0.00887441	4.5e-36	-0.0619	0.0306	0.04287
32	2	238320780	rs2325812	COL6A3	C	0.174012	-0.107479	0.00974253	3.2e-32	-0.0584	0.034	0.08566
32	2	238358844	rs72620820	COL6A3	G	0.777636	0.12836	0.00894116	8.6e-53	0.0548	0.0315	0.0822
33	3	13576802	rs78036526	FBLN2	C	0.899421	0.0865486	0.0124451	5.7e-13	0.0033	0.0437	0.9395
34	3	20115244	rs17006525	KAT2B	T	0.606574	-0.0462585	0.00761903	1.6e-09	-0.0698	0.0267	0.008925
35	3	29393868	rs11917483	RBMS3	T	0.658039	-0.0743724	0.00784399	1.6e-21	-0.0856	0.0273	0.00173
35	3	29472412	rs13073544	RBMS3	G	0.723067	0.0466159	0.00836585	1.7e-10	0.0353	0.0292	0.2264
36	3	38440394	rs13089362	XYLB	A	0.434908	-0.05277	0.00748976	2.5e-12	-0.0216	0.0259	0.4033
37	3	49414791	rs7623659	RHOA	C	0.694806	0.0472343	0.00805821	2.4e-10	0.0444	0.0278	0.1093
38	3	70948149	rs62257174	FOXP1	G	0.69994	-0.0876745	0.00810321	3.2e-30	-0.0842	0.0278	0.002477
38	3	71571696	rs1499894	FOXP1	C	0.559366	0.0482386	0.00750489	1.7e-10	0.0146	0.026	0.5759
39	3	99186626	rs2256606	COL8A1	T	0.895895	0.0740615	0.0122744	2.2e-09	0.107	0.042	0.01089
40	3	105073472	rs6437582	ALCAM	A	0.395235	-0.0654593	0.00759788	1.5e-18	-0.1079	0.0262	3.795e-05
41	3	112351697	rs56114706	CCDC80	G	0.691974	-0.0467812	0.00806645	3.4e-10	-0.0294	0.0278	0.2897
42	3	132431380	rs62292473	NPHP3	G	0.886602	-0.102505	0.0117128	5.6e-20	-0.0389	0.0408	0.3412
43	3	135974216	rs9844666	PCCB	G	0.761233	0.0583993	0.0087119	1.3e-12	0.077	0.0303	0.01099
44	3	141125705	rs1344672	ZBTB38	C	0.551759	-0.0583314	0.00744893	3e-16	-0.0176	0.0256	0.491
45	3	149279191	rs62269315	WWTR1	T	0.812253	0.0634829	0.00955255	4.4e-12	0.0504	0.033	0.1275
46	3	156852943	rs4561781	CCNL1	A	0.698502	0.0593346	0.00815907	2.9e-13	0.0229	0.0281	0.4144
47	3	167837748	rs4345115	GOLIM4	T	0.610832	0.0428969	0.00760305	1.4e-08	0.0386	0.0262	0.14
48	3	171580312	rs12493217	TMEM212	G	0.770095	-0.140312	0.00882582	4.7e-66	-0.1425	0.0306	3.15e-06
48	3	171655674	rs6792542	TMEM212	A	0.74349	0.130299	0.00851908	1.8e-60	0.1055	0.0292	0.0002962
48	3	171794511	rs16856870	FNDC3B	A	0.948137	-0.109844	0.0167312	1e-10	-0.185	0.0576	0.001314
48	3	171987726	rs13071684	FNDC3B	C	0.920637	-0.111143	0.0137448	1.8e-16	-0.0735	0.0463	0.1125
48	3	171989276	rs7635832	FNDC3B	T	0.810255	0.224425	0.00948461	6.9e-134	0.2208	0.0674	0.001047
49	4	7897168	rs62289359	AFAP1	C	0.539773	0.0539379	0.00746547	1.3e-14	0.0695	0.0256	0.00664
50	4	39616219	rs13138854	SMIM14	G	0.495268	-0.0475144	0.00744734	1.2e-09	-0.0414	0.0257	0.108
51	4	54490487	rs2616418	LNX1	G	0.634712	-0.0453458	0.00772917	9.9e-10	0.0067	0.0265	0.8012
52	4	87690410	rs12498681	PTPN13	G	0.883625	-0.107248	0.0116161	3.6e-21	-0.1333	0.0395	0.0007451
52	4	88185407	rs13108668	KLHL8	G	0.320441	-0.0838627	0.00796417	2.2e-26	-0.0561	0.0274	0.04086
52	4	88896421	rs11730582	SPP1	T	0.516599	-0.0427402	0.00744634	1.1e-08	-0.0499	0.0255	0.0501
53	4	106106353	rs10010325	TET2	C	0.513446	-0.0462421	0.00744994	7.8e-09	-0.0651	0.0256	0.01098
54	4	112675738	rs13141170	C4orf32	T	0.694444	0.0457051	0.00805926	2.7e-09	-0.003	0.0279	0.913
55	4	119737860	rs3775840	SEC24D	G	0.618226	-0.0552906	0.00766694	1e-12	0.0132	0.0264	0.6182
56	4	139174491	rs67239293	SLC7A11	G	0.828828	-0.0708573	0.00988292	2.4e-14	-0.033	0.0344	0.3376
57	4	148256735	rs1366689	EDNRA	T	0.83939	-0.0601386	0.0101458	1.3e-10	-0.011	0.0347	0.7514
57	4	149084447	rs6816503	NR3C2	G	0.927339	0.117709	0.0143531	1.3e-20	0.0785	0.048	0.1022
58	5	465164	rs76667725	EXOC3	A	0.791037	-0.0576301	0.00921811	1.6e-09	-0.0858	0.0313	0.006114
59	5	36452825	rs2468511	RANBP3L	C	0.194033	-0.0876858	0.00941212	4.3e-22	-0.061	0.0321	0.05763
60	5	52564272	rs7722242	FST	C	0.482244	0.133522	0.00741467	5e-76	0.1021	0.0261	9.253e-05
61	5	60954719	rs16893327	C5orf64	T	0.744075	0.0561143	0.00857121	1.6e-09	0.0648	0.0296	0.02858
62	5	64638339	rs10071507	ADAMTS6	T	0.666834	-0.0762677	0.00789554	1.4e-24	-0.097	0.0274	0.0003943
63	5	79390222	rs35351529	THBS4	T	0.903593	0.114069	0.0127144	4.7e-20	0.0753	0.044	0.08678
64	5	81858749	rs6874844	TMEM167A	T	0.751761	0.0674051	0.00859698	4.5e-15	0.0923	0.0298	0.001982
65	5	82844579	rs149879035	VCAN	G	0.988073	-0.190356	0.0348588	7.4e-09	-0.0499	0.1254	0.6907
66	5	108071655	rs9285863	FER	T	0.666797	0.0528128	0.00791735	1.4e-11	0.0368	0.0271	0.1748
67	5	115152694	rs34869	CDO1	G	0.577607	-0.0680776	0.00759857	3.9e-22	-0.0624	0.0263	0.01761
68	5	121417463	rs840464	LOX	G	0.483231	0.0494676	0.00742668	8.1e-13	0.0228	0.0259	0.3774
69	5	127685135	rs154001	FBN2	C	0.323342	0.0446151	0.00794109	5e-08	0.0637	0.0277	0.02148
69	5	127736781	rs141773782	FBN2	A	0.976839	0.155093	0.0250156	1.8e-09	0.1373	0.0946	0.1465
69	5	128697743	rs115040818	ADAMTS19	T	0.957998	0.138352	0.0186103	2.6e-15	0.1789	0.0694	0.009888
69	5	132135372	rs256869	SEPT8	T	0.916316	0.0991604	0.0133936	2.2e-15	0.0739	0.046	0.1082
70	5	141695428	rs10045442	SPRY4	T	0.219386	0.0528643	0.00910728	1.9e-09	0.0498	0.0309	0.1072
70	5	141921094	rs249768	FGF1	G	0.793136	0.0704925	0.00920477	3.9e-15	0.056	0.0643	0.3839
71	5	178507270	rs1445844	ZNF354C	A	0.335333	-0.0455009	0.00788026	7.3e-10	-0.039	0.0272	0.1509
72	6	16521329	rs236940	ATXN1	T	0.382942	0.0520205	0.00767705	1.4e-12	0.0521	0.0262	0.04714
73	6	21967698	rs868949	SOX4	T	0.698509	-0.0494396	0.00820638	2e-08	-0.061	0.0285	0.03253
73	6	22061639	rs393091	PRL	C	0.371602	-0.0432613	0.00773716	3.6e-09	-0.0332	0.0267	0.2147
74	6	52435243	rs17665178	TRAM2	C	0.700503	0.078568	0.00829523	2.8e-23	0.0722	0.0285	0.01125
75	6	82610188	rs1931656	FAM46A	A	0.455412	0.0645769	0.00753906	7.4e-21	0.0113	0.0259	0.6634
75	6	82778549	rs12526513	IBTK	T	0.449726	-0.0839762	0.00753543	6.1e-28	-0.1333	0.0263	3.824e-07
75	6	82781389	rs6910919	IBTK	C	0.253504	-0.0977725	0.00863884	6.4e-31	-0.1266	0.0296	1.855e-05
76	6	111971317	rs1794824	TRAF3IP2	C	0.409173	-0.0633871	0.00757926	2.4e-17	-0.0636	0.0263	0.01566
77	6	113375782	rs1573019	RFPL4B	C	0.237992	0.0678159	0.00876221	3.7e-17	0.0114	0.0302	0.7059
78	6	126788107	rs1844594	RSPO3	G	0.544024	0.0466287	0.00750579	1.8e-10	0.0333	0.0258	0.1971
79	6	139248256	rs12193050	REPS1	C	0.918665	-0.114388	0.0145235	4.1e-16	-0.1526	0.0503	0.002435
79	6	139778882	rs2286936	CITED2	A	0.835867	-0.0599037	0.0100824	2.5e-08	-0.0347	0.0349	0.3207
80	6	158405388	rs13208672	SYNJ2	G	0.801229	-0.0526035	0.00939753	2.8e-08	-0.0289	0.0328	0.3786
81	6	169309754	rs9364323	THBS2	G	0.837454	-0.0659602	0.0101178	6e-12	-0.1377	0.0347	7.073e-05
81	6	169444202	rs17182988	THBS2	G	0.927603	0.0797817	0.0144452	1.3e-08	0.048	0.0479	0.316
81	6	169489314	rs9688830	THBS2	T	0.551474	0.0452306	0.00754218	9.8e-11	0.0456	0.0259	0.0787
82	7	33600939	rs1451018	BBS9	C	0.822878	-0.0592986	0.00977794	1.1e-10	-0.0383	0.0334	0.2518
83	7	42101363	rs2237421	GLI3	T	0.506082	-0.048411	0.00745483	2.7e-11	-0.061	0.0253	0.01597
84	7	75279833	rs139002703	HIP1	C	0.968141	0.129645	0.0214761	2.4e-10	0.1014	0.0844	0.2294
85	7	101044030	rs11772848	COL26A1	G	0.765499	0.0657395	0.00882577	1.4e-15	0.0109	0.0304	0.7203
86	8	23160292	rs73224432	LOXL2	C	0.758911	-0.0533421	0.00875497	1.6e-11	-0.0535	0.0301	0.07558
86	8	23390046	rs17089329	SLC25A37	C	0.79667	-0.0667258	0.00935045	8.2e-13	-0.0522	0.033	0.1138
87	8	41137442	rs11774662	SFRP1	T	0.644421	0.0849679	0.00777897	9.2e-31	0.0893	0.0272	0.001048
88	8	95969257	rs4582532	TP53INP1	G	0.487646	-0.0827187	0.00747971	1.1e-33	-0.0675	0.0259	0.009189
89	9	3757011	rs10814543	GLIS3	C	0.692355	-0.0870216	0.0080454	3.1e-27	-0.0614	0.0278	0.0274
89	9	4118111	rs6415788	GLIS3	G	0.398643	0.0938486	0.00767928	5.4e-40	0.0933	0.0268	0.0005013
89	9	4207004	rs7863424	GLIS3	G	0.617554	-0.105743	0.00766098	2.5e-48	-0.1096	0.0268	4.389e-05
89	9	4208052	rs10758571	GLIS3	A	0.403217	-0.0706506	0.00757539	2.2e-21	-0.0398	0.026	0.125
90	9	13558455	rs12686184	MPDZ	A	0.818951	0.196199	0.00968984	5.6e-96	0.1265	0.0339	0.0001891
91	9	72568187	rs7025044	MAMDC2	T	0.113323	-0.125743	0.0117013	1e-29	-0.158	0.0409	0.0001121
91	9	72723204	rs139498917	MAMDC2	G	0.997126	-1.14152	0.0760868	2.1e-55	-1.7391	0.3517	7.636e-07
91	9	72752666	rs75529319	MAMDC2	C	0.986447	-0.247248	0.0320237	8.5e-15	-0.0629	0.1107	0.57
91	9	72911975	rs66756859	SMC5	C	0.928599	-0.11311	0.0144221	4.3e-18	-0.0999	0.0505	0.0478
92	9	95382297	rs12686780	IPPK	C	0.826601	-0.0607563	0.0098059	2.9e-11	-0.0314	0.0346	0.3643
93	9	102984967	rs2806681	INVS	G	0.453264	-0.0459044	0.00743402	8.4e-10	-0.0489	0.026	0.05999
94	9	111603344	rs13297186	ACTL7B	G	0.318686	0.0532281	0.007994	3e-11	-0.0073	0.0276	0.7899
95	9	116009083	rs10817467	SLC31A1	A	0.724081	-0.0815754	0.00829995	1.1e-23	-0.1011	0.0291	0.0005082
96	9	133732752	rs10901294	ABL1	C	0.925325	-0.0772478	0.0142135	1.7e-08	-0.0557	0.0492	0.2573
97	9	136925663	rs11789898	BRD3	G	0.831471	-0.118197	0.00994894	3.8e-36	-0.0664	0.0342	0.05229
98	9	137437183	rs943423	COL5A1	G	0.302766	-0.0931278	0.00825858	1.2e-27	-0.0966	0.0293	0.0009883
98	9	137445942	rs3132302	COL5A1	A	0.260374	0.0959615	0.00847089	9.4e-28	-0.3099	0.717	0.6655
98	9	137519637	rs117693113	COL5A1	A	0.973324	0.137806	0.0232749	2.2e-09	0.0691	0.0829	0.4048
98	9	137520377	rs10124941	COL5A1	C	0.925257	0.109651	0.0141775	1.9e-15	0.0646	0.0488	0.1859
99	9	139856639	rs908839	LCN12	C	0.47274	0.0990545	0.00744883	2.5e-43	0.1052	0.0256	4.062e-05
100	10	10839968	rs7919525	CELF2	A	0.790588	-0.0723406	0.00920413	1.2e-16	-0.018	0.0318	0.5711
101	10	25166828	rs7394259	PRTFDC1	G	0.860515	0.0709681	0.0107469	2e-11	0.0358	0.0368	0.3306
101	10	25822949	rs11014595	GPR158	A	0.548197	0.0695481	0.00747997	1.2e-20	0.0459	0.0258	0.07592
102	10	43644824	rs2505507	CSGALNACT2	C	0.721692	0.0659546	0.00834996	7.3e-16	0.0878	0.0286	0.002165
103	10	60448787	rs141621919	BICC1	A	0.955208	-0.111833	0.0182841	8.4e-10	-0.2532	0.0704	0.0003239
104	10	63837255	rs2393728	ARID5B	G	0.577396	0.106423	0.00755065	5.8e-51	0.0968	0.0259	0.0001895
105	10	70320236	rs58627364	TET1	C	0.87122	0.0723935	0.0111356	4.8e-10	0.0802	0.0377	0.03327
106	10	82140669	rs116899497	FAM213A	C	0.936157	-0.0900399	0.0152851	2.2e-09	-0.0844	0.0519	0.1037
107	10	95052419	rs2797575	MYOF	G	0.560177	0.0931022	0.00752143	1.3e-41	0.0627	0.0261	0.01601
108	10	102824349	rs807037	KAZALD1	G	0.334787	0.0450602	0.00789038	3.6e-10	0.0584	0.0271	0.03094
108	10	102833020	rs12354975	KAZALD1	G	0.962349	-0.106428	0.0198481	6.1e-09	-0.1108	0.0691	0.1085
109	10	114912983	rs11594610	TCF7L2	G	0.797131	-0.0967285	0.00930708	1.6e-28	-0.0682	0.0316	0.03098
109	10	115291015	rs7903474	HABP2	T	0.758355	0.0564848	0.00870305	3.2e-12	0.0341	0.0298	0.2522
110	10	124192430	rs10510110	PLEKHA1	T	0.526817	0.0476841	0.00745842	9.1e-12	0.0461	0.0257	0.0729
111	10	126414084	rs11245342	FAM53B	C	0.740123	-0.0513598	0.0085188	1.5e-10	-0.0199	0.0297	0.5032
112	11	745884	rs7936322	TALDO1	C	0.50169	0.0892474	0.00746611	2e-32	0.0667	0.0258	0.009848
113	11	1887518	rs72843943	LSP1	G	0.804632	0.0595818	0.00939578	2e-10	0.0501	0.0328	0.1268
114	11	45436180	rs11602544	SYT13	A	0.512848	-0.0607975	0.00746759	1e-15	-0.0599	0.0258	0.02051
115	11	47468791	rs3740685	RAPSN	C	0.291958	0.0799362	0.00819257	3.5e-23	0.068	0.0283	0.01631
116	11	66988048	rs12790261	KDM2A	C	0.915967	-0.0834554	0.0134069	1.2e-09	-0.1281	0.0486	0.008459
117	11	110913240	rs4938174	ARHGAP20	G	0.710555	-0.0540639	0.00822131	1.8e-12	-0.0536	0.0282	0.05707
118	11	120212601	rs61528732	ARHGEF12	T	0.94942	-0.116233	0.0170324	3.9e-12	-0.1828	0.062	0.0032
119	11	130282078	rs2875238	ADAMTS8	T	0.36445	-0.0826401	0.00779124	1.9e-27	-0.0543	0.027	0.04419
119	11	130289612	rs56009602	ADAMTS8	C	0.948764	-0.256453	0.0171357	4.7e-54	-0.3762	0.0636	3.342e-09
120	12	14484171	rs2160726	ATF7IP	G	0.566742	-0.0427532	0.00752657	2.7e-09	-0.0068	0.026	0.7947
121	12	43766666	rs1580697	ADAMTS20	A	0.367188	0.0491538	0.00774168	1.7e-11	-0.0047	0.0271	0.8627
122	12	47651670	rs712097	PCED1B	C	0.670427	-0.0618767	0.00790482	6.6e-14	-0.0615	0.027	0.02244
123	12	51756269	rs3782473	GALNT6	T	0.764261	-0.0710558	0.00878841	2.4e-16	-0.0271	0.03	0.3656
124	12	66374587	rs9669278	HMGA2	T	0.482731	-0.0548392	0.00750891	1.9e-13	-0.043	0.026	0.09824
125	12	85377870	rs12309229	TSPAN19	G	0.67417	0.0454735	0.00803624	4.5e-11	-0.0007	0.028	0.9811
126	12	91468396	rs10492232	KERA	T	0.893883	0.0811227	0.0121367	6.1e-12	0.0483	0.0408	0.2364
127	12	102710684	rs1113483	IGF1	T	0.477131	-0.0567568	0.00748478	1.4e-14	-0.0663	0.0257	0.009839
128	12	104273648	rs183759316	GNN	G	0.989447	-0.199084	0.036694	1.3e-08	-0.1022	0.15	0.4956
128	12	104408832	rs117801489	GLT8D2	T	0.982944	-0.18107	0.0288389	3.3e-10	-0.1055	0.1067	0.3225
128	12	104409025	rs66613683	GLT8D2	T	0.831371	-0.0849569	0.00999144	3.7e-19	-0.0841	0.0343	0.01426
129	13	23227414	rs9510275	SGCG	T	0.305082	0.0759082	0.00812276	5.6e-24	0.0707	0.0279	0.01112
130	13	30997680	rs7319674	HMGB1	A	0.623092	0.0464247	0.00773292	3.8e-09	0.0162	0.0266	0.5422
131	13	40461104	rs73181764	FOXO1	T	0.712582	0.0530429	0.0083176	1.2e-10	0.0901	0.0285	0.001576
131	13	41110922	rs74948688	FOXO1	C	0.935931	0.278153	0.0153266	2.3e-81	0.2667	0.0514	2.074e-07
131	13	41119466	rs11616662	FOXO1	G	0.901911	0.231753	0.0125688	3.5e-84	0.248	0.0416	2.538e-09
132	13	80168006	rs1414154	NDFIP2	C	0.38302	0.0504553	0.00773389	2.5e-10	0.0336	0.0271	0.215
133	13	81193433	rs1772570	SPRY2	G	0.669186	0.0608274	0.00793833	2.6e-17	0.0473	0.0276	0.08631
134	14	33061486	rs1956213	AKAP6	C	0.652272	0.0442581	0.00788248	6.6e-10	0.053	0.027	0.04995
135	14	38045262	rs8016138	FOXA1	C	0.295829	-0.0782299	0.00819717	9.7e-22	-0.0964	0.0285	0.0007085
136	14	54352037	rs4578552	BMP4	A	0.143254	0.0731916	0.0106881	2.1e-11	0.0539	0.0369	0.1446
136	14	54425147	rs2032423	BMP4	T	0.444465	0.0442955	0.00750957	6.1e-10	0.0343	0.0262	0.1896
137	14	60813416	rs10151339	PPM1A	G	0.695664	0.0555646	0.00812917	1.8e-10	0.0431	0.0276	0.1179
138	14	73135087	rs10138009	DPF3	C	0.597753	-0.0669623	0.0076599	1.8e-20	-0.091	0.0262	0.0005184
139	14	80628610	rs224979	DIO2	G	0.557672	0.0442708	0.00752177	2.5e-09	0.0005	0.0258	0.9852
140	14	81972441	rs11499034	SEL1L	T	0.985462	-0.176994	0.0311178	5.1e-10	0.1528	0.1003	0.1279
141	14	101707649	rs58933977	RTL1	T	0.848993	0.0857709	0.0104251	4.6e-16	0.1251	0.0352	0.0003859
142	15	30171879	rs62014489	TJP1	G	0.883633	-0.110163	0.011842	1.5e-23	-0.0152	0.0421	0.7187
143	15	31276445	rs8041717	MTMR10	G	0.789401	-0.0523154	0.00914753	2.2e-08	0.0208	0.0315	0.5076
144	15	48846194	rs11857536	FBN1	G	0.850242	-0.073646	0.0104393	6.1e-14	-0.0678	0.0361	0.06047
145	15	56094217	rs17819228	PRTG	C	0.901122	-0.0962016	0.0125405	2.1e-15	-0.1489	0.0436	0.0006402
146	15	67467507	rs12913547	SMAD3	T	0.78972	-0.118628	0.00922367	1.7e-40	-0.1339	0.032	2.846e-05
146	15	67607320	rs4641686	IQCH	G	0.472975	0.0805158	0.00747326	7.1e-29	0.0711	0.0256	0.005561
147	15	85820855	rs7403354	GOLGA6L4	C	0.809081	0.0778577	0.00955162	5.7e-17	0.1142	0.0329	0.0005095
148	15	90328305	rs1042499	ANPEP	T	0.943532	-0.131131	0.0162052	1.6e-15	-0.1034	0.0569	0.06899
149	15	100692953	rs72755233	ADAMTS17	G	0.888541	-0.234058	0.0118409	1.1e-95	-0.2327	0.0425	4.478e-08
149	15	100975027	rs58671886	CERS3	G	0.903946	0.116237	0.0128217	1.3e-19	0.1266	0.0447	0.004619
150	16	778820	rs12448432	HAGHL	G	0.792177	0.0551764	0.00919656	2.5e-09	0.0461	0.0324	0.1554
151	16	31114234	rs61162043	BCKDK	A	0.365184	-0.0528246	0.00774202	3.6e-12	-0.0846	0.0263	0.001278
152	16	77424456	rs10871335	ADAMTS18	G	0.834116	-0.0857485	0.0100432	4.8e-18	-0.0698	0.0345	0.04311
153	16	77573111	rs79552011	ADAMTS18	C	0.920527	-0.154951	0.013911	1.2e-31	-0.0921	0.0466	0.04825
154	16	88323599	rs28425635	ZNF469	A	0.660142	0.168144	0.00787521	1.5e-109	0.1662	0.0271	9.196e-10
154	16	88781091	rs142662688	CTU2	G	0.998595	0.550787	0.0995958	3.1e-08	0.4177	0.4215	0.3216
155	17	2068932	rs4790881	SMG6	C	0.30347	0.0481774	0.00808225	1.2e-10	0.0319	0.0283	0.2593
156	17	4898533	rs471064	INCA1	G	0.191216	0.121333	0.00943798	2.2e-43	0.1195	0.033	0.0002929
157	17	9838605	rs8072109	GAS7	A	0.593441	-0.0532916	0.00756984	2.5e-12	0.0259	0.0261	0.3211
157	17	10031090	rs12150284	GAS7	C	0.627822	0.0816812	0.00767978	1.4e-30	0.0436	0.0263	0.09737
158	17	19651902	rs4646785	ALDH3A1	C	0.797124	-0.0680993	0.0093177	1.1e-14	-0.0469	0.0323	0.1461
159	17	38525771	rs141951483	GJD3	C	0.906102	0.0714207	0.0128429	5.4e-09	0.0185	0.0466	0.6908
160	17	40571284	rs8068844	PTRF	T	0.660898	-0.043825	0.00783902	3.1e-09	-0.0442	0.0273	0.1055
161	17	45046865	rs3890958	RPRML	G	0.651664	-0.0479219	0.00780282	7.1e-11	0.0077	0.0271	0.7773
162	17	48244531	rs12939159	SGCA	C	0.884549	0.09818	0.0116682	3.5e-18	0.0629	0.0396	0.1123
162	17	48305462	rs180976308	COL1A1	G	0.995822	-0.417565	0.0604237	2e-11	-0.2574	0.2336	0.2706
163	17	49308707	rs4794213	MBTD1	C	0.627331	0.0424825	0.00769712	7.8e-09	0.0042	0.0263	0.8739
164	17	57778339	rs10853015	PTRH2	A	0.234655	0.0476549	0.00874863	2.6e-09	0.0772	0.0301	0.01038
165	17	58982924	rs8071654	BCAS3	A	0.853031	-0.0550956	0.0105336	2.9e-08	0.002	0.0355	0.956
165	17	59475888	rs2109019	TBX2	A	0.208663	-0.086937	0.00917969	1.3e-22	-0.1464	0.0321	4.923e-06
166	17	66789988	rs6501742	ABCA8	T	0.0816978	-0.110259	0.0136042	3.6e-16	-0.1357	0.0458	0.003058
166	17	67081278	rs77542162	ABCA6	A	0.977497	-0.471067	0.0251276	2.2e-78	-0.4259	0.0887	1.59e-06
166	17	67188576	rs8070232	ABCA10	A	0.151875	0.142304	0.0103812	4.2e-43	0.17	0.0367	3.592e-06
167	17	72929380	rs2035835	OTOP2	G	0.321965	-0.0662377	0.00798658	9.5e-18	-0.0545	0.028	0.05207
168	17	74691636	rs11077857	MXRA7	G	0.167957	0.0935451	0.00993692	9e-25	0.06	0.0348	0.08489
168	17	75495065	rs448203	SEPT9	T	0.606894	0.106377	0.00766677	6.9e-48	0.057	0.0267	0.03294
169	17	79611271	rs62075722	TSPAN10	A	0.358221	0.0487368	0.00773926	4.7e-11	0.0839	0.027	0.001871
170	18	53335512	rs11659764	TCF4	T	0.946854	0.326568	0.0167427	3.9e-92	0.3313	0.0551	1.772e-09
170	18	53346739	rs75828199	TCF4	C	0.974035	0.258719	0.0234843	3.6e-36	0.1492	0.0776	0.05459
170	18	53470218	rs150629672	TCF4	C	0.990792	0.500503	0.0400791	6.7e-39	0.5278	0.124	2.067e-05
170	18	53666098	rs139657047	TXNL1	A	0.969636	0.369292	0.0218421	2.9e-70	0.2965	0.0732	5.169e-05
170	18	53792002	rs187977459	TXNL1	T	0.99516	0.479149	0.0565059	1.2e-19	0.1706	0.2068	0.4094
171	18	60882132	rs144596877	BCL2	G	0.989928	0.215311	0.0380462	3.8e-11	0.4132	0.1426	0.003769
171	18	60903978	rs3810027	BCL2	C	0.665397	0.0517355	0.00792304	1.1e-11	0.0197	0.0274	0.4715
172	18	72887719	rs663044	ZADH2	G	0.285014	-0.0610173	0.0082714	1.4e-14	-0.0115	0.0283	0.685
173	19	675513	rs2301742	FSTL3	T	0.485879	-0.0453192	0.00747872	1.4e-09	-0.0728	0.0258	0.004728
174	19	18384544	rs1469024	KIAA1683	C	0.364583	-0.048282	0.00776509	1.5e-10	-0.0336	0.0268	0.2106
175	19	42841783	rs1206035	MEGF8	T	0.951599	-0.125236	0.0174125	7.6e-14	-0.0597	0.0604	0.3234
176	20	2138322	rs6113029	STK35	G	0.775691	0.0707863	0.00902137	1.8e-13	0.0636	0.0306	0.0379
176	20	2776975	rs41310169	CPXM1	C	0.990088	-0.284665	0.0378044	1.2e-14	-0.2318	0.1197	0.05281
176	20	2782015	rs215545	CPXM1	T	0.235823	0.0549008	0.00881777	1e-09	0.0012	0.0305	0.9687
176	20	3211304	rs41281862	SLC4A11	G	0.866291	-0.070948	0.0112148	8e-11	-0.0092	0.04	0.8176
177	20	39790635	rs6072289	PLCG1	A	0.843878	-0.0715578	0.010305	1.6e-12	-0.0345	0.0357	0.3344
177	21	39908195	rs2836484	ERG	C	0.507229	0.0406093	0.00748539	3.3e-08	0.0264	0.0258	0.3065
177	21	40196987	rs7282723	ETS2	C	0.640803	0.0551341	0.007795	1.5e-13	0.0598	0.0269	0.02637
178	21	47413793	rs142493024	COL6A1	G	0.985681	0.660103	0.0322347	1.1e-101	0.665	0.1193	2.493e-08
178	21	47427135	rs78253835	COL6A1	T	0.960243	0.129065	0.0193016	2.7e-11	0.0736	0.071	0.2994
178	21	47545768	rs1042917	COL6A2	G	0.503376	0.0885312	0.00750565	1.3e-38	0.0495	0.0254	0.05163
179	22	20010850	rs4819855	TANGO2	G	0.735668	-0.053016	0.00847807	2.6e-10	-0.0329	0.0294	0.2625

## Sheet: Table S9
Database	Gene Set	Nominal P value	FDR q value
Gene Ontology	Skeletal System Development	9.9e-07	0.0006
Matrisome Project	Collagens	0.0001	0.0009
Gene Ontology	Complex Of Collagen Trimers	4e-06	0.00102
Gene Ontology	Proteinaceous Extracellular Matrix	9.9e-07	0.0014
Gene Ontology	Urogenital System Development	9.9e-07	0.00155
Matrisome Project	Core Matrisome	0.0012	0.00565
Gene Ontology	Extracellular Matrix	7e-06	0.0074375
Gene Ontology	Organ Morphogenesis	6e-06	0.0139444
Gene Ontology	Embryo Development	1.5e-05	0.0204929
Pathway Interaction Database	Integrin1 Pathway	0.00055	0.03805
Gene Ontology	Regulation Of Transcription From Rna Polymerase Ii Promoter	7.2e-05	0.0438045
Gene Ontology	Regulation Of Anatomical Structure Morphogenesis	0.000143	0.0442406
Supplementary Table S9 - Significantly enriched gene sets associated with CH
Database is the group the pathway database that curated and defined the given gene set.
Nominal P value is the unadjusted significance.
FDR q value is the q value after correction for a 5% false discovery rate

## Sheet: Table S10
Database	Gene Set	Nominal P value	FDR q value
Gene Ontology	Extracellular Matrix	9.9e-07	0
Gene Ontology	Proteinaceous Extracellular Matrix	9.9e-07	0
Gene Ontology	Skeletal System Development	9.9e-07	0
Matrisome Project	Core Matrisome	1.6e-05	0.0002
Matrisome Project	Matrisome	5.7e-05	0.00055
Gene Ontology	Extracellular Matrix Component	6e-06	0.00608571
Gene Ontology	Basement Membrane	2.5e-05	0.0063625
Gene Ontology	Positive Regulation Of Gene Expression	6e-06	0.00653333
Matrisome Project	Collagens	0.0041	0.0091
Gene Ontology	Extracellular Structure Organization	2.6e-05	0.0102952
Gene Ontology	Tube Development	3.2e-05	0.0123417
Gene Ontology	Positive Regulation Of Biosynthetic Process	5e-05	0.0164567
Gene Ontology	Organ Morphogenesis	6.5e-05	0.0206216
Gene Ontology	Complex Of Collagen Trimers	0.000617	0.0235827
Gene Ontology	Eye Development	0.000364	0.0381064
Supplementary Table S10 - Significantly enriched gene sets associated with CRF
Database is the group the pathway database that curated and defined the given gene set.
Nominal P value is the unadjusted significance.
FDR q value is the q value after correction for a 5% false discovery rate

[truncated: 10 more sheets: Table S11, Table S12, Table S13, Table S14, Table S15, Table S16, Table S17, Table S18, Table S19, Table S20]
